# Supplementary material for: Changes of the gut microbiota composition and short chain fatty acid in patients with atrial fibrillation
Source: PeerJ. 2023 Dec 7;11:e16228. doi: 10.7717/peerj.16228 (PMC10710774; doi:10.7717/peerj.16228)
Supplement: Supplemental Information 2 [file peerj-11-16228-s002.xls]

#OTU_num	SR1	SR2	SR3	SR4	SR5	SR6	SR7	SR8	SR9	SR10	SR11	SR12	SR13	SR14	SR15	SR16	SR17	SR18	SR19	SR20	SR21	SR22	SR23	SR24	SR25	SR26	SR27	SR28	SR29	SR30	AF1	AF2	AF3	AF4	AF5	AF6	AF7	AF8	AF9	AF10	AF11	AF12	AF13	AF14	AF15	AF16	AF17	AF18	AF19
OTU_1	1995	432	1277	984	699	1060	14722	1516	1124	232	622	660	22638	622	1463	4977	592	21747	819	379	1698	1357	194	400	1199	895	670	941	533	1303	1795	444	1389	728	1898	633	1121	508	9975	219	161	690	13210	486	4342	1644	795	2166	496
OTU_2	60	102	27	43	15	22	30	75	22	50	55	31	11	91	54	86	24	20	11	66	92	100	63	16	49	112	5	53	80	74	48	30	11	13	16	105	6	8	22	12	21	53	31	23	84	11	28	43	23
OTU_3	1097	3704	5894	7260	893	1538	1398	1552	660	4739	1524	15844	1016	1669	9755	1265	14240	821	11208	5479	4887	298	684	648	5771	718	2611	1475	4166	704	5310	4860	1095	686	1093	3555	537	404	407	2785	733	517	4760	849	399	539	4719	2073	1632
OTU_4	782	843	998	762	3182	873	526	459	545	1442	4453	1398	299	259	491	265	313	219	123	654	465	523	247	669	2457	1131	633	377	716	1699	2998	1017	857	5102	6881	431	1023	298	165	247	104	1698	448	143	140	18	250	152	330
OTU_5	7877	1274	142	158	154	154	2476	112	475	350	412	401	431	10570	155	186	696	116	505	77	188	61	103	8849	314	469	258	132	335	1118	667	194	3318	284	960	682	1275	1169	265	438	390	431	2585	817	652	482	435	7793	1610
OTU_6	299	230	249	334	16159	2224	536	3477	951	56	62	381	66	96	165	317	362	372	4377	294	768	789	78	78	74	78	191	313	546	3339	318	126	178	142	80	246	33	59	71	34	190	1024	113	189	3001	298	97	109	66
OTU_7	512	339	398	180	1002	134	177	4668	295	158	424	76	942	168	162	615	148	186	70	162	380	223	1186	53	366	1281	66	329	252	321	2467	348	1100	58	109	206	2708	332	79	73	80	336	197	473	3554	300	88	91	172
OTU_8	120	9138	120	135	89	258	195	136	2451	136	126	79	15	246	7	9	6	55	27	18	111	5	13	335	63	411	110	49	71	3939	157	145	157	252	199	1550	409	579	110	3765	11115	69	198	120	166	172	160	247	7285
OTU_9	182	85	249	879	107	118	313	2309	114	752	231	226	1883	286	584	282	265	188	231	289	1931	3810	479	151	345	245	232	231	698	900	328	846	274	148	582	338	108	2104	142	141	182	1555	397	358	126	757	490	566	117
OTU_10	167	97	136	138	5081	278	355	410	4536	43	53	123	29	34	111	74	133	102	2298	135	265	39	54	39	61	70	210	156	252	207	136	226	107	226	49	136	33	18	20	36	20	897	86	249	632	226	91	67	33
OTU_11	533	467	410	426	229	149	416	157	225	964	524	528	295	258	1671	286	604	534	1103	312	497	292	1176	86	1305	464	167	346	1896	273	1022	1023	171	100	170	471	197	4317	250	401	122	575	212	524	140	170	316	341	166
OTU_12	125	53	6	235	22	24	22	5	53	93	1361	28	155	123	84	380	63	185	120	61	91	7736	1192	127	2347	623	571	15825	231	394	30	8	18	76	156	5	6	132	48	4	0	2	66	9	27	16	26	10	17
OTU_13	20	50	85	406	17	7621	39	44	11	516	158	80	15	229	2586	22	12	59	30	30	13	1536	7	157	64	28	135	155	5	51	78	1	2	8746	166	17	6	2	3	23	0	1	2	0	0	3	177	21	9
OTU_14	190	1351	5192	375	98	166	280	223	190	301	1380	256	75	346	494	75	127	28	69	80	703	309	596	126	199	185	631	135	126	78	1764	416	43	166	258	145	37	128	84	85	20	122	334	100	70	39	172	239	49
OTU_15	81	50	1290	64	27	50	218	32	32	46	108	155	48	163	65	63	20	154	10	4	16	6	31	80	99	170	136	60	19	22	75	186	161	14	27	61	288	21	11	21	36	269	54	133	28	37	32	389	48
OTU_16	39	65	1373	1351	113	302	128	884	53	1136	214	214	25	69	377	86	88	87	68	113	818	10	37	91	77	46	128	678	432	411	577	243	75	46	91	146	13	48	17	43	24	5	344	65	4231	821	211	224	74
OTU_17	706	545	154	840	97	83	105	172	36	88	65	586	114	435	352	101	296	50	236	474	30	223	178	231	354	137	136	351	1565	65	1123	1004	605	569	445	3748	120	275	136	331	263	749	391	229	145	1002	512	573	112
OTU_18	14	56	111	1004	82	95	45	62	42	145	214	45	27	113	355	79	146	115	110	63	210	18	536	146	41	101	149	181	259	283	359	577	481	856	938	2847	147	241	87	100	158	507	700	83	76	110	202	148	242
OTU_19	279	164	275	158	46	247	173	95	69	330	1714	994	175	44	133	38	19	127	75	113	44	97	36	356	2103	200	279	199	189	2714	3632	1898	128	1938	1391	186	95	100	99	195	45	823	346	108	33	7	91	139	21
OTU_20	41	56	259	474	29	54	70	417	35	47	57	168	104	140	173	170	81	102	172	5960	122	56	60	41	5	14	400	36	0	4	203	2764	235	42	45	583	97	135	102	299	811	542	155	154	30	8	195	162	10
OTU_21	313	43	136	82	82	350	84	50	13	178	188	98	310	211	84	66	181	239	85	49	37	505	33	750	473	60	280	318	407	314	2	862	65	141	211	151	26	48	35	58	13	45	28	119	32	1362	98	84	36
OTU_22	194	125	344	1372	71	670	406	67	97	119	243	43	382	322	855	2273	288	999	863	159	562	2237	141	101	476	161	202	432	299	758	156	369	152	358	99	189	79	518	130	50	191	11	83	460	130	511	749	270	296
OTU_23	0	6	0	0	1	0	0	2	0	5	2	0	0	1	1	4	0	0	0	0	0	2	0	1	1	2	0	1	0	2	4	1	0	2	0	0	6	26	5	4	3	8	1	1	2	2	3	3	0
OTU_24	7	16	16	452	147	114	27	84	59	126	88	24	20	487	38	86	60	63	122	563	2808	535	15	98	10	22	3486	184	69	33	393	95	52	100	97	46	8	79	7	11	37	3	37	184	3453	138	108	171	154
OTU_25	0	0	0	0	0	0	1	0	0	4	0	7	0	0	1	7	0	0	1	2	0	0	74	3	3	4	0	9	2	7	1	207	3	0	5	5	600	12	2	3	1	1	2	20219	115	80	66	137	100
OTU_26	178	142	64	154	171	147	97	435	85	5688	301	133	82	188	150	160	79	47	51	88	673	39	620	212	145	1521	221	334	376	309	101	179	16	204	326	141	17	16	30	15	25	70	35	171	13	50	112	39	24
OTU_27	192	448	207	350	561	142	298	3585	118	1775	562	174	160	390	309	251	268	108	232	410	179	626	1517	157	383	651	207	550	767	177	449	385	80	156	564	381	81	87	156	136	191	485	445	261	85	88	319	432	198
OTU_28	32	984	770	403	69	2064	55	140	43	413	577	416	396	255	215	4373	1093	155	444	438	940	121	2876	1243	1070	46	800	111	811	79	459	144	164	357	77	205	100	4614	5539	321	1106	12	86	659	325	717	511	159	73
OTU_29	37	51	193	66	57	645	46	134	10288	311	93	39	15	17	42	324	28	1994	21	72	216	4	309	336	12	20	210	35	53	68	20	0	21	2698	55	4	78	8	55	5	1	3	2	16	243	20	11	23	6
OTU_30	34	88	1056	672	147	3609	77	126	39	286	129	226	48	785	1027	71	883	133	721	159	643	169	26	173	762	29	3001	44	365	82	54	77	37	94	98	90	33	1448	1723	44	574	4	51	48	75	561	136	87	24
OTU_31	167	205	68	144	42	99	105	60	26	283	79	34	38	40	145	29	71	27	49	112	375	9	41	67	108	45	91	35	289	35	539	191	218	131	405	387	50	165	54	96	86	514	215	75	739	171	270	183	61
OTU_32	25	40	134	761	76	415	41	50	16	104	68	649	51	639	308	69	1154	52	34	294	205	744	10	140	1670	32	286	38	893	42	26	354	16	44	67	48	29	11	10	12	227	4	23	50	40	49	143	610	47
OTU_33	24	30	32	35	261	33	43	507	28	76	110	12	39	26	31	66	52	97	22	19	42	81	782	79	88	93	33	157	85	112	107	34	104	37	40	7	6	53	50	5	8	78	24	100	116	79	149	45	33
OTU_34	154	257	149	162	26	63	124	50	49	224	1581	94	96	127	67	147	27	32	59	41	35	118	17	181	1064	438	171	110	108	126	83	344	56	461	1372	218	58	107	67	52	37	343	49	57	69	62	118	49	18
OTU_35	45	28	42	143	15	155	127	32	11	15	36	34	72	147	349	86	48	65	140	103	23	8	11	53	345	37	53	70	197	71	71	141	32	28	173	55	60	43	39	384	568	18	465	22	4	3	16	18	21
OTU_36	6606	848	74	49	129	81	102	107	94	94	106	120	1103	2779	101	73	185	70	67	33	57	43	33	394	308	229	57	40	183	793	158	74	9784	73	578	234	204	278	154	187	106	104	679	115	454	125	148	1981	1694
OTU_37	0	1	0	0	0	3	0	114	0	0	0	0	26	34	35	30	39	34	26	8344	29	11	14	0	0	0	0	0	0	1	0	8	3	0	0	0	2	3	0	0	0	1	0	2	0	0	0	0	0
OTU_38	125	32	193	79	74	55	46	66	19	256	339	38	86	49	79	115	92	44	57	278	51	83	15	58	99	28	59	80	324	87	123	51	71	58	80	26	15	6	34	35	20	44	71	65	133	89	352	81	62
OTU_39	41	43	19	6	6	15	11	6	43	56	1378	139	96	69	23	5	12	4	5	2	7	2	9	42	47	10	91	1	34	21	34	243	6066	20	52	155	271	84	63	187	24	32	69	302	445	134	253	1183	10377
OTU_40	6	26	63	27	8	38	14	235	19	106	326	18	30	35	38	23	59	110	50	66	357	167	56	32	87	150	45	53	91	84	196	115	43	92	54	80	626	519	212	255	44	81	57	45	39	28	437	38	102
OTU_41	21	42	57	61	12	35	275	20	50	73	81	15	18	31	64	88	48	32	61	32	112	19	295	17	86	80	56	651	86	235	390	34	32	9	33	68	13	31	18	27	4	19	56	34	26	10	47	28	7
OTU_42	11	45	9	55	7	12	30	12	4	24	13	63	0	9	0	36	1	0	20	0	0	0	23	44	33	34	24	50	31	28	60	91	3	19	213	122	14	9	10	7	155	8	25	185	93	76	2811	395	124
OTU_43	1	0	12	3	6	4	1	3	1	155	172	5	10	8	140	8	13	13	10	18	11	1	3	157	8	1	146	2	73	1	10	40	9	1067	188	14	16	15	20	41	305	4	41	53	55	2770	229	70	86
OTU_44	18	53	41	24	13	10	8	13	6	72	91	22	47	57	92	153	50	37	27	31	53	373	18	103	54	12	56	26	10	14	39	152	48	522	35	35	25	159	24	30	106	21	45	68	75	1771	209	74	37
OTU_45	0	0	0	0	2	0	2	0	0	0	0	0	33	51	28	55	28	56	53	33	55	39	4482	0	1	1	0	2	0	0	0	0	0	0	0	0	0	0	0	0	0	0	0	0	0	2	0	0	0
OTU_46	14	16	13	8	13	5	35	400	2	0	0	4	31	0	0	0	4	0	18	11	0	0	1	0	27	34	0	18	175	20	39	16	5	1	0	16	16	169	10	296	9	12	754	78	109	74	111	131	115
OTU_47	42	9	104	13	5	47	7	85	3	32	47	21	39	34	100	4	2	37	3	11	3	5	3	163	90	41	27	30	30	844	447	82	154	268	82	17	15	21	8	12	6	18	69	17	34	9	12	7	10
OTU_48	4	35	1129	217	17	322	32	54	11	109	66	72	10	295	94	76	407	20	342	103	105	1	10	814	1	11	452	44	57	19	133	81	14	87	41	13	35	37	21	131	316	2	7	107	145	1115	90	133	73
OTU_49	66	43	57	275	41	150	37	94	16	4	20	45	48	31	48	69	92	98	47	394	25	68	13	1	56	17	3	52	400	116	79	31	24	0	3	137	22	12	25	13	284	2	11	9	6	4	109	125	11
OTU_50	2	206	18	12	32	17	19	101	7	327	21	1325	0	21	126	5	15	1	4	88	1	1	4	21	27	44	34	35	594	47	77	151	50	37	70	1258	110	93	114	9266	52	72	1888	8	4	9	3	39	36
OTU_51	21	38	2	0	1	0	0	4	1	2	0	0	53	654	20	17	17	24	22	26	19	9	7	4	247	60	1	8	25	17	3	511	49	1	3	81	70	71	35	3212	54	38	45	38	1	0	4	6	5
OTU_52	14	303	607	17	9	105	16	28	29	242	17	6	8	21	14	11	22	46	10	22	657	7	6	60	1	17	7	1	7	68	28	27	18	12	29	21	107	569	970	30	162	12	51	19	6	81	45	6	20
OTU_53	2	149	31	17	9	5	11	26	6	136	45	90	7	40	394	28	107	21	86	64	58	21	12	74	1	16	80	31	121	13	37	39	14	25	27	25	30	41	39	23	1096	1	58	8	8	162	102	15	10
OTU_54	11	39	7	24	7	29	9	6	15	15	21	7	26	44	33	147	24	57	31	22	59	46	67	19	19	19	9	29	20	20	32	17	78	12	9	13	16	36	33	4	68	8	13	54	216	661	157	72	70
OTU_55	15	0	0	0	5	0	19	7	0	0	0	0	368	21	18	6	20	9	1659	14	9	7	13	0	12	5	0	3	753	5	0	2626	100	1	0	28	17	23	13	32	1056	12	24	42	15	0	0	0	0
OTU_56	63	179	182	103	59	67	101	70	6047	11	124	46	23	28	43	1706	17	30	26	14	187	37	9	90	88	31	17	51	28	35	57	86	28	12	27	68	523	1010	89	192	10	79	81	1656	116	131	80	454	883
OTU_57	0	0	0	182	170	155	261	0	0	0	0	0	0	0	1	174	205	140	202	0	1	0	0	0	2	2	0	193	303	175	0	0	0	0	0	0	0	0	0	0	0	0	0	0	0	0	0	0	0
OTU_58	182	275	9	14	24	11	23	18	7	13	18	168	98	162	7	8	41	6	37	4	9	4	3	111	43	78	12	7	35	32	100	25	414	6	24	42	26	82	14	21	42	15	362	38	57	48	48	304	448
OTU_59	44	53	160	58	35	52	58	32	14	160	294	1216	15	21	43	13	7	2	5	7	4	46	3	202	239	313	130	24	39	48	82	174	28	162	2812	253	45	31	40	43	24	435	38	15	4	2	9	58	7
OTU_60	59	16	74	24	347	21	24	14	44	22	20	18	193	14	20	56	38	16	8	12	55	26	34	19	53	17	14	18	45	16	15	10	35	19	20	35	23	30	11	7	4	17	22	40	33	23	9	6	12
OTU_61	0	1	0	2	4	2	1	2	33	0	1	0	12	2	0	4	0	4	0	0	2	33	2	1	11	17	0	17	27	105	0	3	0	0	0	1	6	29	5	0	1	0	2	50	1	0	0	2	2
OTU_62	21	12	74	76	33	49	15	20	10	48	47	5	9	4	41	21	49	9	16	25	10	29	1	59	69	14	104	21	229	18	71	50	32	49	55	36	43	28	48	350	29	12	301	35	25	71	456	43	52
OTU_63	2	62	35	82	4	105	16	16	0	19	7	12	2	9	96	56	95	12	19	13	8	0	4	20	3	5	54	35	33	8	28	68	64	4	8	19	14	787	10	17	69	0	4	29	18	11	145	102	10
OTU_64	0	0	0	0	0	0	0	40	0	0	0	0	0	0	0	0	0	0	0	32	0	0	0	0	0	0	0	0	0	0	10	39	23	0	0	33	69	33	29	42	29	2083	38	15	8	3	7	6	191
OTU_65	72	69	44	12	33	10	46	37	7	33	151	89	96	119	35	23	70	27	53	171	20	181	17	23	84	30	25	15	170	17	31	312	52	17	66	58	23	28	19	134	32	11	107	35	9	6	54	45	6
OTU_66	2	3	1	4	4	3	3	0	0	13	10	0	1	0	2	2	2	7	1	19	2	18	3	90	0	3	10	1	3	5	1	2	2	17	44	5	2	5	5	4	0	3	5	3	3	5	13	13	0
OTU_67	86	63	43	151	245	42	62	669	31	401	59	33	13	83	15	58	43	32	41	68	21	44	100	23	36	59	9	41	84	442	183	71	59	13	13	94	386	81	29	18	29	214	48	80	112	123	105	45	52
OTU_68	1	0	0	0	20	0	45	0	1	126	182	0	19	24	29	33	48	30	1223	14	28	20	6	166	0	0	130	0	31	0	38	0	0	115	155	0	1	0	0	105	0	0	0	0	0	0	0	1	1
OTU_69	1	15	0	4	0	0	17	22	0	16	15	0	12	23	9	18	4	8	500	37	28	28	17	22	15	43	9	20	23	23	17	28	9	23	15	14	34	13	1077	13	11	0	16	12	1	29	3	3	73
OTU_70	6	8	6	84	2	5	12	11	2	33	14	4	9	41	35	12	66	7	20	104	22	63	10	9	30	7	3	10	45	3	10	59	40	4	7	33	78	13	4	65	25	4	7	55	53	42	80	55	1296
OTU_71	5	108	312	86	26	205	19	48	8	62	152	36	6	30	696	941	288	28	161	66	57	20	13	277	2	11	95	33	97	38	27	53	32	27	49	90	55	105	1917	104	1586	2	50	103	10	659	23	31	30
OTU_72	3	31	18	27	5	12	7	6	16	4	26	1	28	44	58	1011	59	118	85	23	762	11	113	11	0	6	8	33	3	8	0	6	20	3	3	16	6	120	19	2	49	5	12	11	16	73	22	53	29
OTU_73	75	54	117	53	45	58	70	66	1456	25	119	82	61	38	51	25	43	58	36	80	442	13	19	14	65	24	10	14	175	25	7	100	49	9	15	85	53	53	33	1669	109	84	47	20	83	16	168	35	144
OTU_74	5	2	9	84	5	1	4	6	8	11	12	20	13	3	71	9	19	6	7	41	4	3	9	6	100	14	14	54	115	8	319	18	4	16	20	11	4	8	24	7	15	66	29	9	8	111	28	31	18
OTU_75	4	1	5	4	29	3	7	14	25	252	21	72	56	151	111	54	2316	34	28	116	1068	6	16	40	3	5	405	1	131	5	186	46	9	26	18	38	21	58	25	105	1168	0	8	32	14	96	261	62	21
OTU_76	0	0	2	9	6	0	0	25	5	7	4	0	4	6	17	15	26	6	9	40	333	305	14	1	6	12	9	162	352	17	669	27	17	2	3	7	0	3	20	2	4	0	90	8	3	6	7	6	13
OTU_77	1	0	1	192	120	120	53	1	0	0	0	0	0	0	2	214	170	158	45	1	1	0	0	0	0	0	0	199	246	168	0	0	0	0	0	0	0	0	0	0	0	0	0	0	0	0	0	0	0
OTU_78	18	16	50	5	8	9	18	47	5	81	59	99	10	13	131	11	9	16	13	24	15	7	6	54	27	4	58	5	18	4	3	169	20	110	75	57	25	30	26	302	339	19	22	12	0	0	7	8	0
OTU_79	512	21	41	38	15	36	58	24	11	0	0	14	93	0	0	0	0	0	8	0	0	0	0	0	75	0	0	0	0	0	0	659	40	0	0	65	35	37	26	42	24	13	29	93	4	5	121	21	5
OTU_80	16	60	216	104	30	181	16	70	6	101	47	21	43	116	143	4817	387	44	656	235	201	85	231	65	725	38	506	80	220	43	55	184	68	35	21	77	37	5320	444	82	80	4	33	87	113	138	66	36	11
OTU_81	0	0	0	0	0	0	0	0	0	0	0	0	0	0	0	0	0	0	0	0	0	0	0	39	0	0	0	0	0	0	1	3	0	293	5	3	2	3	1	0	1886	0	66	0	0	0	32	89	0
OTU_82	4	71	42	23	5	1	33	65	26	96	15	7	3	5	11	6	4	2	7	32	34	25	1	9	23	14	10	127	89	9	96	17	5	10	13	29	2	44	7	19	7	3	22	8	5	15	9	34	6
OTU_83	56	113	48	154	25	21	76	166	58	81	22	10	51	88	72	95	52	53	88	168	237	23	114	71	57	77	62	96	117	65	198	71	34	16	24	64	18	26	52	32	37	25	45	82	50	37	77	71	61
OTU_84	11	7	24	49	14	29	10	5	7	69	24	11	13	37	60	41	27	17	14	6	25	7	12	21	26	10	27	22	32	13	14	42	25	21	144	35	13	27	11	16	56	10	45	9	8	70	58	20	14
OTU_85	4	14	157	157	24	7	23	11	9	24	38	5	14	27	159	72	1412	44	44	140	69	32	2086	44	1	5	551	8	30	2	45	14	28	20	25	26	22	20	1211	38	143	1	16	13	14	35	374	26	24
OTU_86	16	24	65	20	18	20	8	19	20	45	343	21	5	21	15	4	10	5	8	20	47	8	16	22	8	5	28	13	40	12	59	4	16	22	29	8	2	1	14	3	3	14	8	14	33	5	134	11	22
OTU_87	2	18	8	0	3	5	0	78	0	0	0	0	10	126	24	1	8	11	9	71	11	2	6	0	1	19	0	3	76	2	0	156	11	4	0	15	9	13	7	13	4	1	5	14	0	0	0	0	0
OTU_88	20	22	23	27	131	25	31	50	21	24	9	10	13	19	7	20	32	4	13	10	38	23	2	6	39	23	20	15	62	31	30	24	43	5	8	42	7	22	28	6	13	8	25	24	112	123	33	50	12
OTU_89	7	12	22	48	4	43	31	82	3	0	0	10	12	15	42	30	20	37	41	637	13	10	7	0	3	1	0	7	1	5	9	8	19	0	0	40	9	1	3	74	0	4	4	19	12	2	99	73	20
OTU_90	19	705	19	15	13	25	33	15	12	28	15	15	6	93	5	8	2	25	6	4	7	5	0	81	2	40	19	1	2	4	14	63	49	28	34	147	69	1016	45	384	1415	28	60	4	3	16	1	12	9
OTU_91	2	5	5	7	1	58	5	3	4	10	4	9	0	0	15	0	12	11	1	2	0	0	8	14	0	0	16	1	20	4	0	12	7	4	2	12	249	5	8	5	117	0	2	34	40	4548	51	56	61
OTU_92	18	20	14	12	19	21	10	14	14	4	18	3	11	8	29	41	38	14	10	27	34	19	10	8	15	6	26	11	19	16	26	16	45	6	3	27	18	19	14	10	3	5	8	27	30	72	112	29	12
OTU_93	8	19	56	8	7	18	4	198	11	40	20	11	33	24	32	18	37	33	27	33	103	307	17	9	14	49	54	6	14	31	192	83	29	4	10	75	92	191	17	25	14	169	43	116	9	11	73	28	27
OTU_94	47	6	2	1	0	5	7	4	1	1	0	1	4	0	2	0	0	0	3	0	0	0	0	104	10	3	30	2	2	6	73	5	2	166	343	1	9	4	2	1	2	30	44	21	27	39	33	25	99
OTU_95	2	5	2	9	12	58	0	16	3	2	0	3	0	2	13	3	45	7	3	9	3	2	2	0	1	6	5	11	1021	9	8	15	0	2	3	1	0	0	0	10	2	0	12	12	3	15	2	6	3
OTU_96	5	1850	14	19	21	24	17	26	14	0	0	539	0	30	0	0	0	0	0	0	0	0	0	0	0	17	0	0	0	0	0	0	0	4	3	0	0	0	0	0	0	0	0	0	0	0	0	0	0
OTU_97	13	14	10	10	15	17	16	14	992	0	0	7	0	3	0	0	0	6	0	0	36	0	0	0	0	0	0	0	0	1	0	21	11	0	0	35	23	262	1934	31	12	18	18	0	0	0	0	0	0
OTU_98	28	46	25	22	12	29	35	20	551	27	30	13	15	7	3	3	0	3	33	1	38	1	4	24	2	9	20	0	0	1	3	40	27	24	10	30	15	26	17	50	195	4	10	45	33	58	63	22	27
OTU_99	0	0	0	0	0	0	0	0	0	723	1	0	0	0	0	0	0	0	0	0	0	0	0	3	0	0	0	0	0	0	0	0	0	522	5	1	1	2	0	0	0	0	0	2	3	3	0	3	4
OTU_100	5	0	15	1	0	1	3	0	2	41	1196	35	0	0	9	0	0	2	0	0	0	0	0	41	1	1	57	0	3	25	0	320	171	27	40	20	17	12	7	6	7	5	6	22	3	2	2	61	2
OTU_101	3	3	5	27	5	52	3	26	4	4	2	6	3	1	22	12	5	3	8	106	10	5	3	2	0	0	3	12	0	6	9	28	6	5	9	13	4	2	1	3	73	1	2	18	13	10	239	7	16
OTU_102	181	206	542	2440	101	1167	156	102	50	64	57	333	183	357	1143	290	617	200	140	103	85	2389	73	42	1062	127	574	265	452	134	116	588	43	55	142	1030	33	53	42	100	231	81	74	113	38	47	1063	423	23
OTU_103	17	1	6	11	1	1	6	8	6	16	53	2	12	13	12	38	2	9	9	4	5	151	1	5	51	41	7	96	18	48	1	16	13	10	5	371	12	11	8	14	6	14	12	2	5	2	6	36	6
OTU_104	14	9	14	19	82	14	16	335	22	94	18	9	10	11	12	15	11	16	4	16	21	32	19	9	12	4	1	10	27	20	17	10	21	4	9	39	25	104	35	7	8	14	11	4	26	148	4	25	9
OTU_105	901	39	29	29	20	33	40	17	21	2	5	20	46	19	7	2	13	4	2	2	3	1	3	0	49	11	5	5	28	42	18	14	29	1	1	10	8	5	5	13	5	10	10	19	41	40	31	108	34
OTU_106	1	0	0	57	2	3	0	4	0	0	1	0	0	0	0	2	3	0	0	0	0	0	0	2	2	3	1	3	630	3	0	0	4	1	1	0	0	0	1	0	9	0	0	13	18	10	3648	3	5
OTU_107	4	35	11	83	26	213	18	20	1	19	18	125	6	121	181	15	422	20	32	161	24	4	3	31	1	4	62	2	251	10	8	30	15	15	9	8	8	163	5	78	300	1	14	14	16	112	69	16	8
OTU_108	0	0	0	0	0	0	3	0	0	0	0	0	17	27	25	29	43	24	78	53	29	11	2776	0	0	0	0	0	0	0	5	2	1	0	0	2	3	0	4	7	2	0	140	8	5	294	11	9	7
OTU_109	2	0	0	32	0	1	9	2	0	4	6	0	6	0	0	10	1	1	12	38	2	0	0	14	2	0	27	5	8	0	2	11	7	7	2	1	3	49	1	5	20	0	5	3	7	134	106	2	4
OTU_110	37	2	1	1	1	3	2	0	0	0	0	0	5	0	0	0	0	0	0	0	0	0	1	0	8	0	0	0	2	1	352	45	0	0	0	2	32	0	0	1	0	1	21	35	0	0	1	2	3
OTU_111	4	19	98	9	9	7	8	24	4	0	5	34	2	39	19	2	8	1	1	15	0	0	0	2	6	10	2	11	304	8	9	52	10	0	1	15	14	4	8	234	6	10	22	8	0	0	0	0	9
OTU_112	5	1	17	7	9	17	4	6	13	24	9	1	19	11	60	20	57	13	19	79	139	5	40	23	9	8	24	10	63	11	8	6	7	4	14	3	3	0	4	20	32	0	4	15	23	26	306	18	17
OTU_113	31	31	42	544	25	35	42	46	21	0	0	57	3	3	12	74	5	6	5	8	0	0	1	0	0	1	0	61	8	0	10	0	0	0	0	0	14	0	0	0	0	0	10	1	1	4	7	5	8
OTU_114	0	0	0	0	0	0	0	0	0	569	0	0	0	0	0	0	0	0	0	0	0	0	0	138	0	0	1	0	0	0	0	1	0	298	4	0	1	0	0	0	0	0	0	5	0	1	0	0	3
OTU_115	13	0	2	0	1	0	5	6	1	0	0	10	5	0	0	0	0	0	0	7	0	0	0	2	130	5	0	4	49	6	0	20	15	24	4	20	16	16	11	424	11	3	7	2	1	4	68	2	1
OTU_116	0	0	0	30	49	30	47	0	0	0	0	0	0	0	1	37	53	24	46	0	0	0	0	0	0	0	0	31	97	33	0	0	0	0	0	0	0	0	0	0	0	0	0	0	0	0	0	0	0
OTU_117	0	0	0	5	2	0	4	9	0	2	8	0	5	8	10	26	5	11	26	10	43	13	523	4	16	6	4	14	7	11	3	0	0	3	3	1	0	0	2	0	0	0	12	9	0	5	2	0	4
OTU_118	4	0	29	4	1	5	6	15	2	6	13	5	3	3	14	6	6	2	3	15	1	11	2	7	9	3	2	16	18	6	26	54	8	4	5	20	6	11	21	79	6	27	7	4	5	1	9	5	2
OTU_119	4	34	6	7	4	10	10	7	503	0	14	3	2	3	0	6	3	1	0	0	14	2	2	1	9	2	0	0	8	33	13	6	5	0	2	5	10	18	44	71	0	1	27	140	36	17	16	101	241
OTU_120	11	10	11	140	22	12	9	10	11	0	0	7	4	12	12	128	9	4	6	6	8	5	3	0	0	2	0	36	28	3	30	18	0	0	0	0	0	0	1	0	1	0	2	14	0	2	13	0	0
OTU_121	0	0	17	0	3	0	0	0	0	0	4	0	9	5	122	8	8	12	8	9	10	6	4	7	3	0	6	0	109	2	0	0	0	2	6	2	0	0	0	38	0	0	1	4	10	8	306	6	14
OTU_122	0	0	3	0	4	0	0	18	0	1	0	1	1	1	39	0	4	2	1	15	2	2	0	1	2	1	0	1	92	1	6	15	8	2	2	17	19	9	3	40	635	4	10	3	2	4	82	6	7
OTU_123	26	60	3	10	4	19	283	9	326	24	24	11	66	10	1	5	1	2	5	3	21	1	1	15	7	0	18	1	0	0	10	20	18	20	20	122	16	18	14	22	95	6	13	8	3	3	3	14	12
OTU_124	0	171	16	0	0	1	0	0	0	0	0	0	0	172	18	2	0	0	1	0	0	0	0	0	0	214	0	0	0	0	0	0	0	0	0	0	0	0	0	0	0	0	0	0	0	0	0	0	0
OTU_125	7	10	8	15	5	283	11	8	5	0	0	7	2	1	58	3	0	14	9	0	4	0	1	0	0	0	0	3	0	18	0	5	0	2	8	11	0	0	18	5	0	0	0	3	3	161	5	14	3
OTU_126	541	6	6	7	12	17	21	18	8	0	1	4	7	0	0	0	0	0	0	0	0	0	0	0	13	0	0	0	0	0	0	1	0	0	0	0	0	0	0	0	0	0	0	0	0	0	0	1	0
OTU_127	5	3	5	4	4	14	7	3	1	5	0	3	7	5	7	3	10	5	1	12	2	36	1	20	26	2	3	2	6	13	3	14	5	22	10	8	16	32	39	15	50	4	8	6	6	81	54	11	13
OTU_128	1	0	2	0	1	21	1	4	1	1	4	2	0	0	0	0	0	3	0	5	0	0	0	50	0	1	3	0	2	1	0	0	0	1	3	0	0	0	0	0	0	0	0	11	10	1449	22	11	13
OTU_129	7	5	23	7	4	13	2	7	17	8	1	9	9	5	10	1	9	4	8	17	34	1	2	1	20	4	9	5	8	5	4	20	10	2	7	5	3	3	3	4	23	10	8	4	10	8	14	5	6
OTU_130	0	0	178	0	0	0	0	0	0	0	0	0	0	1	200	0	1	0	0	0	0	0	0	0	0	0	0	0	0	0	0	0	0	0	0	0	0	0	0	0	0	0	0	0	0	0	0	0	0
OTU_131	0	0	9	0	0	1	0	0	1	8	8	20	2	12	11	2	1	4	3	3	7	1	0	34	1	3	4	2	4	12	0	5	6	13	3	13	2	4	2	1	6	2	1	22	20	378	40	24	21
OTU_132	2	67	0	8	8	7	19	5	1	20	33	15	3	3	1	0	2	2	7	3	0	6	0	67	4	2	28	2	6	4	7	2	3	11	18	22	3	1	1	3	2	1	40	1	4	0	18	11	0
OTU_133	9	115	8	11	10	5	6	21	9	16	0	4	1	18	5	3	9	2	1	12	6	8	2	1	3	26	6	5	22	7	8	54	45	1	3	62	21	80	16	219	14	26	23	8	10	9	34	21	8
OTU_134	6	12	12	10	7	154	14	12	6	39	35	4	0	0	0	1	0	18	0	0	0	0	15	63	0	0	21	1	0	10	6	13	10	65	38	24	20	38	13	3	80	0	4	11	11	9	51	36	28
OTU_135	9	8	6	69	5	16	3	4	2	2	1	9	2	0	44	4	4	4	1	11	4	1	1	0	56	11	4	5	46	1	1	1	2	0	3	0	5	1	0	58	0	0	3	0	0	0	7	0	2
OTU_136	0	0	0	0	0	0	0	0	0	5	34	0	0	0	0	0	0	0	0	0	0	0	0	66	0	0	51	0	0	0	3	57	2	0	46	102	9	15	32	9	2	0	2	41	5	38	48	106	3
OTU_137	0	1	53	1	3	6	4	1	3	4	6	2	0	4	10	0	4	0	1	0	0	0	0	9	0	1	4	1	114	6	11	18	14	52	8	14	13	8	7	116	276	7	6	0	0	0	0	0	9
OTU_138	126	379	249	1250	72	239	564	164	176	346	425	58	141	487	217	296	194	102	181	1127	2098	518	87	34	142	400	95	894	474	98	613	318	99	42	81	155	44	296	46	50	29	635	165	140	71	25	519	188	55
OTU_139	9	5	0	7	0	2	8	0	0	4	16	1	6	4	1	2	1	0	7	0	1	2	0	2	66	4	3	8	0	3	0	8	2	4	3	2	0	0	2	2	3	0	0	7	2	10	166	4	9
OTU_140	0	0	0	0	0	0	0	0	0	8	8	0	0	0	0	0	0	0	0	0	0	0	0	0	0	0	967	0	0	0	0	0	2	1	3	1	0	1	0	0	0	2	0	4	0	0	3	2	1
OTU_141	2	10	8	10	5	4	5	1	2	17	25	2	9	12	3	51	4	26	4	25	12	27	1	25	12	17	7	19	0	3	2	15	1	7	23	17	4	9	7	5	16	66	4	2	3	4	10	9	0
OTU_142	186	13	3	1	1	7	1	5	10	2	7	1	59	46	5	6	5	5	5	2	4	4	4	11	19	5	2	1	3	33	3	7	45	2	13	6	8	9	0	2	1	5	3	6	5	2	2	27	40
OTU_143	4	64	1	2	2	3	6	3	58	7	20	0	28	8	1	6	4	3	41	2	7	4	2	19	5	5	8	2	0	0	1	62	15	12	20	23	57	39	10	47	27	3	6	58	10	59	14	15	75
OTU_144	4	5	30	8	6	9	12	9	2	4	4	56	0	0	44	0	0	0	1	0	0	0	0	65	0	0	3	0	0	0	0	0	0	5	7	0	0	0	0	0	0	0	0	0	0	0	0	0	0
OTU_145	0	0	0	0	0	0	0	0	2	0	0	1	1	1	2	0	2	1	0	1	18	1	1	0	0	0	0	0	0	0	8	0	0	0	0	0	16	0	0	0	19	0	0	0	0	0	0	0	23
OTU_146	0	0	0	25	33	9	26	0	0	0	0	0	0	0	0	24	43	14	20	0	0	0	0	0	0	0	0	24	56	16	0	0	0	0	0	0	0	0	0	0	0	0	0	0	0	0	0	0	0
OTU_147	0	1	9	6	3	0	0	1	0	45	41	0	9	80	184	18	80	11	11	60	6	7	0	44	0	1	182	5	8	1	29	10	8	29	41	4	3	0	1	0	2	0	3	13	6	17	3	36	6
OTU_148	19	28	83	138	17	50	25	16	11	0	2	12	1	7	70	20	2	8	4	13	4	1	3	3	7	5	2	13	5	11	2	3	2	66	119	47	79	85	67	58	4	1	5	4	2	9	65	40	119
OTU_149	1	2	4	3	3	148	3	1	0	7	8	2	0	2	117	0	30	8	0	3	2	1	1	14	0	0	4	0	24	5	0	6	0	2	1	0	1	0	0	0	30	0	0	0	0	0	8	4	3
OTU_150	0	3	0	0	1	1	0	5	0	56	3	4	0	1	0	0	0	0	0	7	0	0	1	3	0	7	15	5	8	4	0	14	14	4	5	5	9	8	19	268	101	0	3	0	0	0	0	3	0
OTU_151	0	0	7	0	1	0	0	1	0	0	0	0	2	0	164	5	8	4	6	9	0	0	1	0	1	2	0	3	246	3	0	0	1	0	0	10	0	0	0	0	1	0	0	0	0	0	0	0	0
OTU_152	0	0	0	20	42	20	34	0	0	0	0	0	0	4	0	27	48	13	16	0	0	0	0	0	1	4	0	26	80	20	0	0	0	0	0	0	0	0	0	0	0	0	0	0	0	0	0	0	0
OTU_153	0	2	0	0	0	0	0	0	0	2	11	0	0	3	0	1	0	0	0	0	0	2	0	0	0	0	1	0	2	0	0	3	0	0	1	0	11	5	5	1	0	0	0	2	1	7	2	0	0
OTU_154	3	2	4	0	0	25	13	3	2	0	5	1	9	3	10	10	8	14	15	38	7	156	4	2	10	0	3	1	4	5	3	11	0	7	2	2	1	2	0	2	8	4	2	4	0	0	3	2	0
OTU_155	0	0	0	0	3	0	0	17	0	27	23	0	0	0	0	0	1	0	0	10	0	0	0	23	4	5	17	7	134	7	16	0	0	44	270	1	0	0	0	0	0	0	16	7	8	6	6	5	6
OTU_156	19	23	14	12	310	20	22	12	32	6	3	6	9	15	7	4	20	48	101	5	7	5	3	109	6	6	235	2	29	34	9	34	4	18	24	31	2	0	4	4	4	4	1	14	1	5	10	16	1
OTU_157	0	107	9	1	0	0	0	0	0	0	0	0	0	130	6	2	0	0	0	0	0	0	0	0	0	131	0	2	0	0	0	0	0	0	0	0	0	0	0	0	0	0	0	0	0	0	0	0	0
OTU_158	0	1	1	3	3	5	3	8	1	19	27	9	1	0	0	0	5	2	1	7	0	0	11	17	11	7	24	12	33	11	34	12	6	10	142	40	20	16	20	14	2	91	31	9	3	20	36	47	20
OTU_159	0	0	0	0	0	0	0	3	0	0	2	0	0	0	0	0	0	0	0	0	0	0	0	0	0	0	0	0	0	0	0	0	0	24	1	17	57	56	59	0	0	0	0	0	0	0	0	23	64
OTU_160	0	0	125	0	0	0	0	0	0	0	0	0	0	1	113	0	0	0	0	0	0	0	0	0	0	0	0	1	0	0	0	0	0	0	0	0	0	0	0	0	0	0	0	0	0	0	0	0	0
OTU_161	0	0	0	0	0	0	0	0	0	1	0	0	0	0	0	0	1	0	0	0	0	0	0	0	0	0	0	0	1	0	0	2	2	1	15	126	23	28	0	0	0	0	0	0	2	0	0	137	21
OTU_162	0	1	3	6	0	0	0	0	0	11	9	0	1	1	26	11	1	0	2	3	1	1	1	74	0	1	3	8	0	0	0	0	2	6	17	0	3	3	1	1	2	6	2	0	1	0	0	0	15
OTU_163	2	0	0	0	0	0	12	0	0	5	3	0	0	0	0	0	0	0	9	0	0	0	0	4	4	3	3	3	5	10	0	0	0	3	7	0	0	0	0	0	0	0	0	0	0	0	0	0	0
OTU_164	8	5	31	18	5	38	7	7	1	9	8	6	7	2	29	9	6	7	9	20	14	25	1	19	17	2	28	5	25	9	5	46	9	40	72	21	19	16	16	71	230	4	12	15	3	32	100	20	9
OTU_165	0	0	3	3	1	80	2	0	0	3	1	4	0	9	1	4	41	3	5	38	1	0	0	2	0	0	9	0	15	1	0	17	8	6	2	2	2	0	2	26	62	0	3	2	3	5	72	2	0
OTU_166	0	1	0	0	0	0	0	0	0	2	4	0	0	2	0	0	0	0	1	0	0	0	0	6	0	0	3	0	0	0	0	0	0	1	34	3	1	1	0	1	0	0	0	0	0	0	0	0	0
OTU_167	0	46	48	1	0	0	0	0	0	0	0	0	0	57	57	0	0	0	0	0	0	0	0	0	0	37	0	0	0	0	0	0	0	0	0	0	0	0	0	0	0	0	0	0	0	0	0	0	0
OTU_168	1	2	5	26	0	28	4	4	1	144	42	0	23	17	25	290	21	144	21	19	20	47	18	17	19	17	25	37	23	32	7	6	17	57	34	5	38	80	73	6	8	3	6	11	33	83	28	4	7
OTU_169	3	25	2	10	0	2	1	1	0	0	0	0	1	17	1	12	3	1	0	2	6	0	1	0	2	8	0	65	2	6	2	1	28	0	0	1	0	1	0	0	0	0	0	7	465	17	21	15	11
OTU_170	0	0	0	0	0	0	0	0	0	5	525	0	0	0	0	0	0	0	0	0	0	0	0	10	0	0	4	0	0	0	3	0	1	4	8	6	96	10	10	0	0	3	1	0	2	3	0	6	142
OTU_171	0	0	2	31	0	0	3	0	0	0	1	0	0	0	0	28	0	0	0	0	0	0	0	1	12	20	1	358	15	30	0	0	0	0	0	0	4	3	0	0	0	0	0	0	0	0	0	0	0
OTU_172	0	2	1	0	0	67	51	0	0	0	0	0	0	0	0	0	0	50	41	0	0	0	0	0	0	0	0	1	0	74	0	0	0	0	0	0	0	0	0	0	0	0	0	0	0	0	0	0	0
OTU_173	0	1	0	2	0	0	3	20	0	0	0	2	0	0	0	1	0	0	5	15	0	0	0	0	0	0	0	0	0	0	0	0	0	7	0	0	0	12	0	0	0	0	0	3	5	4	7	2	3
OTU_174	14	16	3	3	6	23	5	5	16	5	5	0	4	23	3	1	3	6	4	5	6	17	0	1	20	8	1	1	33	9	5	5	2	2	0	12	8	32	4	12	3	0	1	6	3	1	37	9	14
OTU_175	13	3	16	6	1	9	2	1	4	2	0	0	10	2	7	71	5	5	2	8	4	0	2	0	7	5	2	17	5	7	0	0	1	22	4	3	4	8	0	1	15	0	0	4	3	72	15	7	9
OTU_176	0	1	2	4	5	14	21	0	1	1	0	1	5	1	0	2	2	9	15	0	2	7	6	2	4	7	0	7	0	15	8	2	1	4	0	3	3	1	0	0	0	8	4	2	1	5	0	1	3
OTU_177	5	1	19	5	0	5	3	1	5	9	0	4	62	4	12	26	8	6	15	4	47	6	42	0	16	0	1	4	1	2	3	1	4	12	1	3	2	3	5	22	1	9	1	4	4	0	11	2	5
OTU_178	2	6	3	11	4	21	6	7	5	96	11	10	0	3	3	4	8	4	5	10	3	0	0	14	23	11	15	5	13	14	14	22	0	4	26	1	2	1	2	5	1	1	8	10	5	2	26	15	6
OTU_179	110	18	6	12	8	15	19	21	6	2	7	9	42	19	11	1	7	12	8	4	9	5	6	6	23	14	5	4	13	28	2	15	270	2	10	15	16	20	5	18	10	10	12	8	43	2	8	18	20
OTU_180	1	3	2	0	0	1	3	7	0	0	0	4	0	6	13	1	1	5	3	3	0	0	0	0	7	8	2	2	13	6	20	9	0	0	2	2	0	0	0	2	0	6	16	5	4	4	16	6	4
OTU_181	23	0	0	0	0	0	0	0	0	0	0	0	18	0	0	0	0	0	0	0	0	0	0	11	138	8	0	8	15	13	0	0	0	1	31	0	0	0	0	0	0	0	0	1	0	0	0	0	0
OTU_182	0	0	0	25	23	24	37	0	0	0	0	0	0	0	0	31	53	22	55	0	0	0	0	0	0	0	0	17	56	22	0	0	0	0	0	0	0	0	0	0	0	0	0	0	0	0	0	0	0
OTU_183	13	1	9	10	3	5	9	18	71	3	6	4	0	0	0	1	1	0	0	1	12	5	0	28	1	0	0	0	0	0	1	0	2	0	0	0	1	2	0	1	2	0	0	2	44	20	4	2	1
OTU_184	0	2	0	1	3	23	1	2	0	25	7	0	0	0	0	0	1	1	6	4	0	0	0	5	0	0	10	2	16	5	2	1	0	4	9	5	0	6	0	0	1	0	5	4	3	166	37	6	3
OTU_185	0	0	0	0	0	0	0	0	0	4	0	0	0	0	0	0	0	0	0	0	0	0	0	0	0	0	0	0	0	0	0	115	49	0	1	0	0	0	0	0	0	0	0	134	55	9	3	0	0
OTU_186	1	1	0	4	2	7	0	3	3	1	0	0	0	0	5	2	0	1	0	2	1	2	2	11	2	1	3	1	2	0	0	5	4	8	2	6	4	89	0	0	3	2	4	10	8	171	46	7	15
OTU_187	0	0	0	0	0	0	2	37	0	22	29	0	8	0	3	4	6	6	4	29	7	389	2	23	16	14	15	21	17	22	0	0	0	11	25	9	18	0	0	0	3	0	2	2	6	5	5	19	165
OTU_188	0	0	0	0	0	24	22	0	0	69	131	0	0	0	0	0	0	13	23	1	0	0	0	79	0	0	108	1	0	26	0	0	0	7	62	0	0	0	2	0	0	0	0	1	3	3	0	4	0
OTU_189	2	3	3	13	2	9	6	6	3	5	7	2	0	1	6	6	4	2	3	20	10	1	1	2	5	0	14	2	7	4	3	5	0	9	3	5	6	4	1	48	16	2	43	2	0	2	43	5	4
OTU_190	0	0	2	14	26	22	28	0	0	0	0	0	2	0	2	10	36	16	16	0	0	0	0	0	3	0	0	11	53	24	0	0	0	0	0	0	0	0	0	0	0	0	0	0	0	0	0	0	0
OTU_191	0	0	0	0	0	0	0	0	0	2	4	0	0	0	0	0	0	0	0	0	0	0	0	0	0	0	0	0	0	0	0	31	64	0	3	0	0	0	4	0	0	0	0	28	81	9	100	0	1
OTU_192	6	5	3	4	2	8	4	2	0	14	9	6	3	9	8	2	13	0	5	22	0	2	2	7	16	6	0	5	11	4	7	7	4	11	32	18	3	3	0	4	1	8	12	4	0	10	18	18	2
OTU_193	0	1	0	0	0	0	0	6	0	0	0	0	0	0	0	0	0	0	0	7	0	1	0	1	1	2	0	1	9	1	0	0	0	0	0	2	0	0	0	0	36	0	0	16	16	1887	19	18	17
OTU_194	2	1	2	6	2	16	4	4	20	0	5	1	3	5	5	1	0	4	1	1	7	0	2	0	2	14	2	2	8	21	1	0	0	0	2	2	0	0	1	0	0	0	0	1	0	1	0	0	0
OTU_195	4	13	7	3	1	61	1	5	2	12	13	2	0	1	4	12	0	7	0	0	2	18	2	4	0	4	1	0	0	4	0	0	0	20	13	1	0	0	0	0	2	0	0	0	0	0	0	4	1
OTU_196	0	1	0	20	8	19	2	0	0	0	0	0	0	0	1	16	20	25	7	0	0	0	0	0	0	0	0	15	21	30	0	0	0	0	0	0	0	0	0	0	0	0	0	0	0	0	0	0	0
OTU_197	0	0	0	11	16	8	21	0	0	0	0	0	0	0	0	20	15	9	22	0	0	0	0	0	0	0	0	10	40	15	0	0	0	0	0	0	0	0	0	0	0	0	0	0	0	0	0	0	0
OTU_198	6	3	5	8	2	7	8	8	5	0	0	179	0	0	0	0	0	0	0	0	0	0	0	0	0	0	0	0	0	3	0	0	0	0	0	0	0	0	0	0	0	0	0	0	0	0	0	0	1
OTU_199	0	0	0	0	0	33	34	0	0	0	0	0	0	0	0	2	0	34	19	0	0	0	0	1	0	0	0	0	0	34	0	0	0	0	4	0	0	0	0	0	0	0	0	0	0	0	0	0	0
OTU_200	0	2	0	11	0	1	1	0	0	4	3	0	0	0	0	2	0	1	0	0	0	0	0	2	1	0	1	5	1	0	0	10	7	42	2	3	7	4	144	8	6	6	9	2	0	0	0	1	0
OTU_201	1	1	1	16	1	2	3	1	1	3	5	5	3	1	2	4	2	0	2	3	0	3	0	32	2	0	4	1	0	0	0	15	8	0	3	14	6	105	4	3	16	4	8	2	3	2	3	2	0
OTU_202	0	50	1	0	0	0	0	0	0	0	0	0	0	59	0	0	0	0	0	0	0	0	0	0	0	59	0	0	0	0	0	0	0	0	0	0	0	0	0	0	0	0	0	0	0	0	0	0	0
OTU_203	0	0	0	16	9	2	24	0	0	0	0	0	0	0	0	12	13	6	24	0	0	0	0	0	0	0	0	25	19	4	0	0	0	0	0	0	0	0	0	0	0	0	0	0	0	0	0	0	0
OTU_204	0	1	0	0	0	42	27	0	0	0	0	0	0	0	0	0	0	39	19	0	0	0	0	0	0	0	0	0	0	46	0	0	0	0	0	0	0	0	0	0	0	0	0	0	0	0	0	0	0
OTU_205	5	5	7	5	4	14	6	4	66	4	3	2	6	3	5	3	2	1	1	0	10	0	3	23	8	4	3	4	2	18	2	1	2	2	4	5	2	2	1	0	9	2	2	3	2	0	7	5	3
OTU_206	0	0	0	3	12	20	9	0	0	0	0	0	0	0	0	3	27	16	6	0	0	0	0	0	0	0	0	2	28	17	0	0	0	0	0	0	0	0	0	0	0	0	0	0	0	0	0	0	0
OTU_207	0	0	0	0	1	9	0	4	0	0	0	1	0	0	0	0	0	0	0	0	0	0	0	0	0	0	0	0	0	2	0	1	0	0	0	1	59	0	2	0	0	0	0	2	4	424	3	7	8
OTU_208	5	80	10	3	2	4	9	4	0	0	0	1	0	15	2	2	2	2	8	33	1	0	0	0	0	9	0	0	0	0	0	1	0	0	0	1	0	0	2	0	7	5	0	0	0	0	0	0	0
OTU_209	0	39	13	0	0	0	0	0	0	0	0	0	0	42	14	0	0	0	0	0	0	0	0	0	0	41	0	0	0	0	0	0	0	0	0	0	0	0	0	0	0	0	0	0	0	0	0	0	0
OTU_210	0	39	0	0	0	0	1	0	0	0	0	0	0	44	0	0	0	0	0	0	0	0	0	0	0	67	0	0	0	0	0	0	0	0	0	0	0	0	0	0	0	0	0	0	0	0	0	0	0
OTU_211	0	0	0	7	4	7	15	0	0	0	0	0	0	0	0	9	7	8	15	0	0	0	0	0	0	0	0	9	13	13	0	1	2	1	0	0	0	0	0	0	4	0	0	2	2	0	1	0	0
OTU_212	2	0	5	8	1	0	0	1	1	0	1	7	1	1	13	2	4	0	0	6	1	0	0	0	3	0	0	0	2	0	0	8	1	3	0	10	2	0	0	5	0	2	1	6	1	2	0	9	6
OTU_213	5	3	3	1	4	5	3	2	153	0	0	1	0	0	1	1	1	0	0	0	3	4	1	0	4	2	0	5	2	4	1	1	0	0	0	7	41	15	3	5	0	2	1	8	0	0	0	19	12
OTU_214	1	0	1	4	5	10	9	2	0	1	3	0	0	1	2	0	2	4	5	0	3	2	1	3	2	6	2	3	1	8	2	3	3	1	0	3	3	1	0	0	0	6	0	3	3	2	1	0	3
OTU_215	3	2	4	7	2	20	6	2	1	4	1	0	0	0	0	4	0	3	0	4	0	0	0	0	0	1	0	4	0	2	0	1	1	1	1	0	2	0	0	1	8	0	0	0	0	0	2	0	0
OTU_216	6	3	9	16	2	15	3	6	2	9	10	14	2	1	41	12	12	6	3	17	6	2	0	8	12	2	6	5	38	2	30	27	5	7	52	8	5	5	8	10	8	42	17	6	6	5	14	17	59
OTU_217	0	0	62	0	0	0	0	0	0	0	0	0	0	0	67	0	0	0	0	0	0	0	0	0	0	0	0	0	0	0	0	0	0	0	0	0	0	0	0	0	0	0	0	0	0	0	0	0	0
OTU_218	0	0	0	0	0	0	0	0	0	0	0	0	0	0	0	0	0	0	0	0	0	0	0	456	0	0	0	0	0	0	0	0	0	0	0	0	0	0	0	0	0	0	0	0	0	0	0	0	0
OTU_219	0	0	0	0	0	0	0	1	0	14	31	1	0	0	0	0	1	0	0	0	0	0	0	485	0	0	10	0	1	0	0	2	0	9	18	0	0	0	0	0	0	0	0	0	2	0	0	0	0
OTU_220	1	1	2	2	1	6	6	1	0	7	0	0	3	2	0	0	1	4	5	0	1	0	2	7	1	3	0	4	0	14	3	8	5	0	5	3	2	0	3	0	3	5	2	2	4	8	0	1	1
OTU_221	1	190	1	0	3	1	1	5	2	0	0	2	0	7	0	0	0	0	0	0	0	0	0	0	0	5	0	0	0	0	0	0	0	0	0	0	0	0	0	0	0	0	0	0	0	0	0	0	0
OTU_222	0	0	0	0	0	0	0	0	0	153	100	0	0	0	0	0	0	0	0	0	0	0	0	18	0	0	104	0	0	1	10	19	13	24	42	5	7	3	2	4	6	3	9	26	19	3	12	7	4
OTU_223	0	0	3	0	0	0	0	0	0	0	0	0	4	3	119	0	3	3	3	5	1	0	0	0	0	0	0	0	0	0	0	3	3	4	0	2	1	0	2	1	84	0	0	0	0	0	0	0	0
OTU_224	1	1	1	0	0	0	0	0	0	1	0	1	2	3	3	3	4	4	1	3	0	69	1	0	7	0	3	1	0	0	0	6	0	4	0	0	0	0	0	0	1	0	3	2	0	3	26	2	3
OTU_225	0	0	0	0	0	0	0	19	0	0	0	0	0	0	0	3	0	0	0	11	0	0	0	0	1	5	0	7	6	3	0	0	0	0	0	0	0	0	0	0	0	0	0	0	0	0	0	0	0
OTU_226	0	0	52	0	0	0	0	0	0	0	0	0	0	0	52	0	0	0	0	0	0	0	0	0	0	0	0	0	0	0	0	0	0	0	0	0	0	0	0	0	0	0	0	0	0	0	0	0	0
OTU_227	0	0	0	0	0	0	0	0	0	0	0	0	0	0	0	0	0	0	0	0	0	0	0	0	0	0	0	0	0	0	0	0	0	0	2	13	68	6	18	0	0	0	0	0	0	0	2	21	92
OTU_228	0	4	3	1	1	4	3	1	1	3	2	1	2	3	2	0	1	3	0	6	1	13	0	2	0	0	0	2	2	0	0	3	1	0	0	6	2	1	0	2	0	0	9	9	12	71	7	5	3
OTU_229	0	4	1	75	0	0	0	0	0	0	13	1	0	0	0	5	0	0	0	0	0	0	0	4	0	0	0	1	0	0	0	0	5	2	2	0	0	0	0	0	0	0	0	0	3	40	41	0	0
OTU_230	1	0	0	0	0	4	4	8	2	0	0	14	0	3	1	0	1	1	88	7	3	0	0	0	1	4	0	1	2	5	5	0	0	0	0	0	6	0	0	0	0	0	4	0	0	5	0	0	3
OTU_231	0	0	0	0	0	0	0	0	0	0	3	0	0	0	0	0	0	0	0	0	0	0	0	0	0	0	4	0	0	0	0	0	0	0	1	41	52	36	0	0	0	0	0	1	1	0	3	40	51
OTU_232	0	2	0	0	0	0	0	6	0	0	0	1	0	0	0	0	0	0	0	11	0	0	0	0	0	2	0	0	0	0	0	0	0	6	0	7	0	0	0	7	0	0	0	0	0	0	1	0	0
OTU_233	0	23	7	0	0	0	0	0	0	0	0	0	0	33	12	0	0	1	0	0	0	0	0	0	0	32	0	2	3	0	0	0	0	0	0	0	0	0	0	0	0	0	0	0	0	0	0	0	0
OTU_234	1	0	1	0	0	0	0	3	0	5	6	0	1	2	1	4	2	3	0	2	3	1	127	125	1	0	0	0	0	0	0	0	2	0	5	4	0	0	0	0	1	2	0	0	18	24	7	7	0
OTU_235	0	2	2	2	3	6	0	0	0	171	13	1	0	0	1	9	2	1	1	0	1	2	1	41	2	0	4	0	0	1	0	0	0	80	12	0	0	0	2	2	0	0	0	2	0	0	0	0	0
OTU_236	0	0	1	0	0	0	0	1	0	9	3	0	1	4	7	0	2	5	1	4	0	2	2	29	2	0	3	0	5	0	0	16	0	59	8	5	0	3	1	5	5	0	4	5	3	3	30	10	2
OTU_237	0	0	0	0	0	0	0	0	0	0	0	0	0	0	0	0	0	0	0	0	0	0	0	0	0	1	0	4	0	0	0	1	0	0	0	0	0	0	5	0	0	0	0	8	6	8	4	8	2
OTU_238	0	9	1	14	5	6	3	1	1	3	1	7	0	7	29	4	53	3	4	17	3	0	17	4	0	0	8	0	3	0	3	3	0	9	3	0	1	3	3	3	42	0	1	2	1	10	7	6	2
OTU_239	0	0	3	0	0	0	0	0	0	22	11	0	0	0	0	0	0	0	2	0	0	1	0	309	0	0	11	0	0	0	2	0	0	17	24	0	0	0	0	0	0	0	0	0	0	12	0	0	1
OTU_240	4	1	4	3	2	3	2	4	1	15	5	0	4	0	35	4	5	1	4	31	12	4	0	3	23	1	2	1	3	1	5	9	2	2	5	5	5	24	26	0	16	5	2	12	3	24	23	6	6
OTU_241	0	0	38	0	0	0	0	0	0	0	0	0	0	0	46	0	0	0	0	0	0	0	0	0	0	0	0	0	0	0	0	0	0	0	0	0	0	0	0	0	0	0	0	0	0	0	0	0	0
OTU_242	0	0	47	0	0	0	0	0	0	0	0	0	0	0	45	0	0	0	0	0	0	0	0	0	0	0	0	0	0	0	0	0	0	0	0	0	0	0	0	0	0	0	0	0	0	0	0	0	0
OTU_243	6	3	7	6	2	29	11	3	4	6	25	4	9	5	13	39	4	11	58	12	3	3	2	3	16	6	4	5	2	8	0	0	1	2	5	1	0	0	0	2	2	0	0	0	0	0	0	0	0
OTU_244	0	0	0	0	0	0	0	0	0	0	0	0	0	0	0	0	0	0	0	0	0	0	0	0	0	0	0	0	0	0	0	9	7	0	0	12	11	12	7	180	7	5	4	3	0	0	0	0	0
OTU_245	0	30	21	1	0	0	0	0	0	0	0	0	0	41	22	1	0	0	0	0	0	0	0	0	0	38	0	0	0	0	0	0	0	0	0	0	0	0	0	0	0	0	0	0	0	0	1	2	0
OTU_246	0	0	1	0	0	26	34	0	0	1	0	0	0	0	0	0	0	33	27	0	0	0	0	2	0	0	0	0	0	41	0	0	2	0	5	0	0	0	2	0	0	0	0	0	0	0	0	0	0
OTU_247	4	1	2	1	0	7	4	1	0	0	0	1	0	0	0	0	1	0	2	2	0	0	0	0	3	0	0	0	8	4	0	13	0	1	0	3	3	1	1	27	1	2	6	2	0	0	0	0	0
OTU_248	0	0	0	12	4	18	17	0	0	0	0	1	0	0	0	8	13	12	14	0	0	0	0	0	0	0	0	7	23	11	0	0	0	0	0	0	0	0	0	0	0	0	0	0	0	0	0	0	0
OTU_249	0	0	0	0	0	0	0	0	0	4	0	0	0	0	0	0	0	0	0	0	0	0	0	3	0	0	0	0	0	0	0	7	6	17	0	7	0	2	8	168	2	3	9	0	0	0	0	0	0
OTU_250	2	0	8	6	1	5	10	5	0	2	0	1	4	0	6	4	6	1	5	11	1	0	1	4	10	2	2	8	7	4	8	1	0	0	3	2	1	0	0	3	2	1	2	11	3	3	25	12	6
OTU_251	6	2	6	1	4	2	1	2	1	4	0	0	17	1	3	0	2	2	0	0	2	1	3	3	1	11	0	1	1	9	4	1	3	21	1	1	1	1	0	2	0	2	6	1	1	4	6	0	1
OTU_252	0	0	0	9	10	21	13	0	0	0	0	0	0	0	0	8	8	10	18	0	0	0	0	0	0	0	0	8	17	15	0	0	0	0	0	0	0	0	0	0	0	0	0	0	0	0	0	0	0
OTU_253	0	2	2	1	1	0	0	4	69	0	0	1	0	0	0	0	0	0	0	2	4	0	0	0	1	2	0	0	0	3	0	0	0	0	0	0	0	0	0	0	0	0	0	0	0	0	0	0	0
OTU_254	0	1	0	0	0	0	0	0	0	2	0	0	0	0	0	0	0	0	0	0	0	0	0	240	1	18	53	0	2	0	0	0	0	95	205	1	0	0	0	0	0	0	0	0	0	1	0	2	0
OTU_255	0	0	0	0	0	10	7	0	0	19	18	0	0	0	0	0	0	12	3	0	0	0	0	22	0	0	15	0	0	12	0	0	2	0	8	1	0	0	0	0	0	0	0	0	0	0	0	0	0
OTU_256	0	0	0	3	3	11	6	0	0	0	0	0	0	0	0	2	9	11	5	0	0	0	0	0	0	0	0	2	13	7	0	0	0	0	0	0	0	0	0	0	0	0	0	0	0	0	0	0	0
OTU_257	0	0	0	0	0	0	0	0	0	3	6	0	2	1	2	1	0	0	2	0	0	0	0	25	0	0	2	0	0	0	3	2	0	2	1	3	2	20	2	2	44	0	5	2	2	1	0	0	7
OTU_258	2	2	5	3	0	5	1	2	2	1	3	2	1	2	3	2	0	3	5	2	3	2	1	3	1	0	3	1	5	4	6	2	0	1	0	0	0	3	9	2	4	3	1	0	0	1	0	0	0
OTU_259	1	1	1	0	2	0	2	0	11	7	3	0	0	0	0	1	0	0	4	0	2	0	0	13	0	0	2	0	0	0	0	0	0	6	14	0	0	0	0	0	3	0	0	0	0	1	2	5	0
OTU_260	0	0	0	0	0	52	65	0	0	15	24	0	0	0	0	0	0	55	60	0	0	0	0	8	0	0	30	0	0	63	0	0	2	0	10	0	1	0	0	0	0	3	0	0	0	0	0	1	0
OTU_261	0	0	37	0	0	0	0	0	0	0	0	0	0	0	39	0	0	0	0	0	0	0	0	0	0	0	0	0	0	0	0	0	0	0	0	0	0	0	0	0	0	0	0	0	0	0	0	0	0
OTU_262	0	0	0	0	0	4	0	5	0	3	3	0	0	0	0	0	0	1	0	7	0	0	4	2	6	12	1	7	10	12	0	0	0	2	0	0	0	0	0	0	0	0	0	0	0	0	2	0	0
OTU_263	0	0	0	0	0	0	0	0	0	0	4	0	0	0	1	0	0	0	0	0	0	0	0	0	0	0	0	0	2	0	0	1	2	0	0	0	4	0	0	0	0	0	0	4	8	4	5	6	219
OTU_264	0	0	0	4	0	0	0	0	0	0	0	0	0	0	0	13	0	0	0	0	0	0	0	0	0	0	0	8	0	0	0	0	0	0	0	0	0	0	0	0	0	0	0	0	0	0	0	0	0
OTU_265	0	0	0	0	0	0	0	0	0	0	5	0	0	0	0	0	0	0	0	0	0	0	0	0	0	0	65	0	0	0	2	6	2	0	0	4	3	0	6	0	0	0	0	12	3	37	33	0	4
OTU_266	0	43	0	1	0	0	0	0	0	0	0	0	0	33	0	0	0	0	0	0	0	0	0	0	0	32	0	0	0	0	0	0	0	0	0	0	0	0	0	0	0	0	0	0	0	0	0	0	0
OTU_267	0	0	2	5	12	4	8	0	0	0	0	0	0	0	0	5	10	3	2	0	0	0	0	0	0	3	0	5	24	8	0	0	0	0	0	0	0	0	0	0	0	0	0	0	0	0	0	0	0
OTU_268	0	33	5	1	0	0	0	0	0	0	0	0	0	23	7	0	0	0	0	0	0	0	0	0	0	41	0	0	0	0	0	0	0	0	0	0	0	0	0	0	0	0	0	0	0	0	0	0	0
OTU_269	0	0	0	0	0	0	0	0	0	0	0	0	0	0	0	0	0	0	0	0	0	0	0	0	0	0	0	0	0	0	0	1	0	1	0	0	16	42	11	0	0	0	0	1	0	0	0	2	7
OTU_270	1	0	2	2	1	1	0	0	0	0	1	4	2	3	7	2	1	0	2	6	0	21	3	2	2	0	0	4	2	0	1	3	1	3	0	0	0	1	0	3	2	6	0	0	0	0	0	0	0
OTU_271	0	1	0	0	2	4	0	0	0	12	14	0	0	1	0	0	3	1	0	0	0	0	1	9	1	4	7	1	51	7	3	6	5	38	84	79	0	9	3	7	14	33	19	4	1	0	3	15	1
OTU_272	0	0	0	0	0	0	0	0	0	10	5	0	0	0	0	2	0	0	0	1	0	1	0	3	0	0	5	0	0	0	0	44	3	6	13	15	3	3	5	6	18	2	3	4	0	0	1	6	0
OTU_273	0	0	0	0	0	0	0	0	0	113	0	0	0	0	0	0	0	0	0	0	0	0	0	142	0	0	52	0	0	0	0	0	0	0	0	0	0	0	0	0	0	0	0	0	0	1	0	0	0
OTU_274	4	164	2	1	2	4	4	3	2	0	0	1	9	3	0	0	0	0	1	2	1	0	0	7	1	8	0	0	0	0	0	1	1	0	5	4	3	0	0	2	115	2	0	0	0	0	0	0	13
OTU_275	0	0	0	0	0	0	0	0	0	15	11	0	0	0	0	0	0	0	0	0	0	0	0	11	0	1	4	0	0	0	0	0	0	205	14	0	0	0	1	0	0	0	0	0	0	0	0	0	0
OTU_276	1	1	1	28	4	0	3	5	0	2	1	2	0	0	0	3	1	0	1	0	0	0	2	0	0	1	0	5	2	0	0	14	0	2	0	2	0	4	0	5	8	0	1	1	0	0	0	5	0
OTU_277	0	0	31	0	0	0	0	0	0	0	0	0	0	0	46	0	0	0	0	0	0	0	0	0	0	0	0	0	0	0	0	0	0	0	0	0	0	0	0	0	0	0	0	0	0	0	0	0	0
OTU_278	0	0	0	0	0	0	0	0	0	1	0	0	0	0	0	0	0	0	0	0	0	0	0	82	0	0	12	0	0	0	0	0	0	64	157	0	0	0	0	0	0	0	0	0	0	0	0	0	0
OTU_279	0	0	0	0	0	0	0	0	0	0	0	0	0	0	0	0	0	0	0	0	0	0	0	66	0	0	50	0	0	0	0	11	26	0	0	0	0	0	0	0	0	0	0	8	13	4	35	0	0
OTU_280	0	0	0	0	0	0	0	0	0	0	2	0	0	0	0	0	0	0	0	0	0	1	0	44	0	3	61	0	0	0	0	0	0	46	107	0	0	0	0	0	0	0	0	0	0	0	0	0	0
OTU_281	0	0	0	0	0	0	0	0	0	0	0	0	0	0	0	0	0	0	0	0	0	0	0	3	0	0	2	0	0	0	0	0	0	0	21	49	38	27	50	0	0	0	1	1	2	0	0	39	34
OTU_282	1	0	0	3	13	3	3	4	1	0	8	1	1	2	4	4	2	2	0	5	1	2	10	9	1	4	1	0	4	20	2	1	1	0	3	1	0	0	1	0	0	6	0	1	3	8	2	6	0
OTU_283	0	0	0	3	5	5	3	0	0	0	0	0	0	0	0	9	8	10	9	0	0	0	0	0	0	0	0	6	12	9	0	0	0	0	0	0	0	0	0	0	0	0	0	0	0	0	0	0	0
OTU_284	3	0	6	0	1	0	1	4	1	4	0	0	5	2	2	0	1	0	0	4	6	0	0	1	2	5	0	0	0	2	0	0	0	2	0	0	0	0	0	0	5	0	0	0	0	53	1	0	3
OTU_285	0	0	0	0	0	0	0	0	0	1	0	0	0	0	0	0	0	0	0	0	0	0	0	1	0	0	2	0	0	0	1	0	5	0	97	0	38	39	0	0	2	0	1	0	0	0	3	0	21
OTU_286	0	0	0	0	0	1	1	0	0	0	0	1	0	0	0	0	0	0	0	0	0	0	0	128	0	0	28	0	0	1	1	0	0	148	287	0	0	1	0	1	0	0	0	0	2	0	0	1	0
OTU_287	1	1	1	1	2	2	0	0	2	6	11	0	0	0	1	0	1	2	0	7	2	1	0	4	0	0	6	0	2	2	0	0	0	6	12	1	2	0	0	0	5	0	0	0	0	2	6	0	0
OTU_288	0	22	0	0	0	0	0	1	0	0	0	0	0	38	0	0	0	0	0	0	0	0	0	0	0	28	0	0	1	0	0	0	0	0	0	0	0	0	0	0	0	0	0	0	0	0	0	0	0
OTU_289	0	0	0	0	0	12	14	0	0	0	0	0	0	0	0	0	0	14	23	0	0	0	0	0	0	0	0	0	0	11	0	0	0	0	0	0	0	0	0	0	0	0	0	0	0	0	0	0	0
OTU_290	17	28	12	28	6	15	27	8	2	14	12	5	6	21	10	14	10	2	4	8	13	30	4	4	4	5	8	12	15	3	18	5	10	4	22	15	4	29	0	4	3	16	8	5	16	28	11	12	14
OTU_291	0	0	1	0	0	17	15	0	0	0	0	0	0	0	0	0	0	9	10	0	0	0	0	0	0	0	0	0	0	16	0	0	0	0	0	0	0	0	0	0	0	0	0	0	0	0	0	0	0
OTU_292	2	0	0	0	0	0	0	0	0	8	6	0	0	0	0	0	0	0	0	0	0	0	0	4	0	0	0	0	0	0	0	0	0	167	2	0	0	0	0	0	0	0	0	0	0	0	0	0	0
OTU_293	4	3	1	1	1	0	0	0	2	0	6	0	1	2	2	1	0	1	0	0	2	0	0	1	17	0	1	2	5	7	1	0	2	1	0	0	0	0	0	0	2	0	0	0	18	0	2	2	0
OTU_294	0	0	0	0	1	0	0	0	0	2	3	0	0	0	0	0	1	0	0	0	0	0	0	2	0	0	0	0	0	0	0	0	0	2	129	4	44	0	13	0	0	0	0	0	0	0	4	2	31
OTU_295	0	1	3	107	0	1	4	3	0	0	0	3	0	0	0	5	0	0	0	0	0	0	0	0	0	0	0	4	0	0	0	0	0	0	0	2	4	2	4	0	0	0	0	0	0	0	0	0	4
OTU_296	0	0	0	0	0	0	0	0	0	0	73	0	0	0	0	1	0	0	0	0	0	0	1	29	0	0	124	0	0	0	0	5	0	0	0	0	2	0	0	0	0	0	0	0	0	4	0	0	0
OTU_297	0	0	1	12	0	2	0	2	0	10	3	14	0	3	9	0	1	2	0	2	3	0	0	3	0	0	11	0	8	0	1	3	3	6	0	3	5	4	5	4	252	0	0	1	0	22	1	23	4
OTU_298	0	0	0	2	2	0	1	0	0	0	0	1	0	0	0	0	0	0	0	1	0	0	0	1	0	0	2	1	28	2	1	0	0	0	0	0	0	0	0	0	0	0	1	6	7	4	66	5	6
OTU_299	2	0	0	0	0	0	4	2	3	0	0	0	4	3	0	2	2	3	7	17	6	19	0	4	9	3	8	5	2	4	0	0	0	21	4	1	0	0	3	0	5	0	0	0	0	0	0	0	0
OTU_300	0	0	0	0	0	14	26	0	0	49	59	0	0	0	0	0	0	19	11	0	0	0	0	44	0	0	110	0	0	18	0	0	0	0	37	0	0	0	3	1	0	0	2	0	0	0	2	1	0
OTU_301	0	0	0	0	0	24	26	0	0	94	83	0	0	0	0	0	0	24	19	0	0	0	0	77	0	0	59	0	2	31	0	0	0	0	13	0	0	0	0	0	0	0	0	1	3	0	0	0	0
OTU_302	0	20	0	0	0	0	0	0	0	0	0	0	0	28	0	0	0	0	0	0	0	0	0	0	0	21	0	1	0	0	0	0	0	0	0	0	0	0	0	0	0	0	0	0	0	0	0	0	0
OTU_303	0	1	0	3	3	7	12	0	0	0	0	0	0	0	0	5	9	4	4	0	0	0	0	0	0	0	0	3	11	10	0	0	0	0	0	0	0	0	0	0	0	0	0	0	0	0	0	0	0
OTU_304	0	0	0	0	0	0	0	0	0	1	0	0	0	0	0	0	1	0	0	0	0	0	0	0	0	0	3	0	0	0	0	5	0	0	1	2	5	25	26	0	0	0	0	4	1	9	2	1	4
OTU_305	0	0	0	0	0	0	0	0	0	0	0	6	0	0	0	0	0	0	0	1	0	0	0	0	0	1	3	0	0	0	0	2	0	0	0	1	0	17	0	0	1	9	2	0	0	0	0	0	0
OTU_306	0	0	0	3	4	7	5	0	0	0	0	0	0	0	0	7	2	3	5	0	0	0	0	0	0	0	0	6	8	14	0	0	0	0	0	0	0	0	0	0	0	0	0	0	0	0	0	0	0
OTU_307	1	1	5	0	0	5	1	0	0	0	0	0	1	0	0	0	1	1	1	3	0	14	1	0	1	4	4	0	2	2	0	7	2	25	5	3	9	1	1	5	12	0	2	1	3	10	6	2	4
OTU_308	0	0	0	0	0	0	0	1	0	0	0	0	0	0	0	3	0	0	0	1	0	0	0	0	3	1	2	0	0	0	0	1	1	0	0	0	0	0	0	8	0	0	0	5	6	4	104	5	7
OTU_309	6	6	1	3	1	40	3	0	4	0	0	3	3	0	0	0	0	1	0	0	0	0	0	0	2	0	0	0	0	5	0	0	0	0	0	0	0	0	0	0	0	0	0	0	0	0	0	0	0
OTU_310	1	0	0	0	0	21	14	0	0	49	82	0	0	0	0	0	0	14	11	0	0	0	0	43	0	2	105	0	0	17	0	0	0	2	24	0	0	0	0	0	1	0	0	0	0	3	0	0	2
OTU_311	0	30	3	0	0	0	0	0	0	0	0	0	0	17	2	0	0	0	0	0	0	0	0	0	0	25	0	0	0	0	0	0	0	0	0	0	0	0	0	0	0	0	0	0	0	0	0	0	0
OTU_312	2	3	0	0	0	0	0	0	0	0	1	0	16	1	0	0	0	1	2	0	1	0	1	2	6	0	1	0	0	0	3	0	2	0	1	2	0	2	93	2	2	0	4	0	3	0	0	0	0
OTU_313	0	0	0	0	0	0	0	2	0	0	4	0	0	0	0	0	0	0	0	0	0	0	1	3	0	0	0	0	0	0	0	7	2	4	0	0	0	0	0	2	5	0	3	0	0	0	0	0	0
OTU_314	0	0	0	0	0	0	0	0	0	0	3	0	0	0	0	0	0	0	0	0	0	0	0	1	1	0	2	0	0	0	0	0	0	141	0	0	0	0	0	0	0	0	0	0	0	0	0	4	0
OTU_315	2	0	4	6	1	0	0	2	1	1	3	0	5	5	8	26	5	5	3	9	8	10	20	0	0	0	0	3	6	0	0	0	0	4	0	0	1	0	2	3	21	0	0	2	0	2	34	0	2
OTU_316	0	0	0	8	0	0	0	0	0	0	0	0	0	0	0	2	0	0	0	0	0	0	0	0	0	0	0	1	0	0	0	1	0	0	0	0	0	1	0	0	0	1	0	0	4	50	2	1	1
OTU_317	0	0	0	0	0	0	0	0	0	9	10	0	0	0	0	0	0	0	0	0	0	0	0	101	0	0	5	0	0	0	0	0	0	4	7	0	0	0	0	0	0	0	0	0	0	0	0	0	0
OTU_318	0	0	0	0	0	0	0	0	0	39	26	0	0	0	0	0	0	0	0	0	0	0	0	31	2	0	44	0	0	0	9	1	2	70	70	2	8	6	8	2	6	6	4	2	7	10	4	4	7
OTU_319	0	0	0	0	0	0	0	0	0	0	0	0	0	1	0	0	0	0	0	0	0	0	5	0	1	2	0	1	0	1	2	0	6	0	0	0	0	0	0	0	0	0	0	0	5	1	0	0	0
OTU_320	0	1	0	2	2	4	1	1	0	3	1	7	0	0	4	3	2	0	0	0	0	0	0	1	1	0	1	0	19	0	0	2	2	3	7	7	6	1	2	17	3	0	0	0	0	1	1	1	3
OTU_321	0	0	0	0	0	0	0	0	0	0	1	0	0	0	0	0	0	0	0	0	0	0	0	12	0	0	154	0	0	0	2	0	0	0	1	0	0	1	0	0	1	0	0	0	0	0	0	0	0
OTU_322	0	0	0	0	0	6	5	0	0	4	3	0	0	0	0	0	0	11	11	0	0	0	0	5	0	0	1	0	0	13	0	0	0	0	2	0	0	0	0	0	0	0	0	0	0	0	0	0	0
OTU_323	0	0	0	0	3	0	0	0	0	0	0	0	0	0	0	0	0	0	0	0	0	0	0	0	1	2	0	1	142	0	0	0	0	0	0	0	0	0	0	0	0	0	0	0	0	0	0	0	0
OTU_324	0	0	0	0	0	0	0	2	2	9	0	1	0	0	0	0	4	1	0	2	21	0	0	3	0	0	1	0	3	0	0	0	1	0	2	0	3	0	0	0	0	0	0	0	5	43	2	2	0
OTU_325	7	16	6	8	4	8	397	10	2	158	141	8	11	96	3	12	5	1	7	1	0	0	1	6183	7	8	140	6	6	16	22	4	13	142	260	13	12	10	11	16	6	53	32	7	16	17	15	135	174
OTU_326	0	19	0	0	0	0	0	0	0	0	0	0	0	17	0	0	0	0	0	0	0	0	0	0	0	18	0	0	0	0	0	0	0	0	0	0	0	0	0	0	0	0	0	0	0	0	0	0	0
OTU_327	1	0	0	2	2	1	0	0	0	2	0	18	0	0	0	0	0	0	0	0	0	0	0	20	0	0	3	0	0	0	4	3	1	6	8	1	8	6	1	146	2	2	0	0	0	0	0	0	3
OTU_328	0	5	0	2	7	6	11	0	0	0	0	0	0	1	0	2	12	7	11	0	0	0	0	0	0	3	0	1	18	11	0	0	0	0	1	0	0	0	0	0	0	0	0	0	0	0	0	0	0
OTU_329	0	0	0	3	0	2	0	2	0	5	0	0	0	0	0	0	0	2	1	2	0	0	0	0	0	2	1	2	21	0	0	0	0	11	2	0	0	0	0	0	2	0	0	1	0	0	11	1	1
OTU_330	0	0	12	0	0	2	1	1	0	0	0	0	0	0	4	0	0	0	0	0	0	0	0	0	0	0	0	0	0	0	0	0	0	0	0	0	0	0	0	0	0	0	0	0	0	0	0	0	0
OTU_331	0	0	0	0	0	9	8	0	0	0	0	0	0	0	0	0	0	11	13	0	0	0	0	0	0	1	0	0	0	8	0	0	0	0	0	0	0	0	0	0	0	0	0	0	0	0	0	0	0
OTU_332	0	0	1	0	0	0	0	0	0	6	7	0	0	0	0	0	0	0	0	3	0	0	0	1	2	4	6	2	4	5	0	0	0	39	5	0	0	0	0	0	2	0	0	0	0	0	0	0	0
OTU_333	0	0	0	0	0	0	0	0	0	1	5	0	0	0	0	0	0	0	0	0	0	0	0	27	0	0	3	0	0	0	0	26	16	0	0	1	0	0	0	0	0	0	0	10	14	14	14	0	1
OTU_334	0	0	1	21	0	1	1	0	0	0	0	0	0	0	0	0	0	0	1	0	0	0	0	0	0	0	0	1	0	0	0	0	0	0	0	0	0	0	0	0	0	0	0	0	0	0	0	0	0
OTU_335	0	0	0	0	0	0	0	0	0	1	0	0	0	0	0	1	0	0	0	0	1	0	0	5	0	0	0	1	5	0	3	2	0	1	3	0	3	0	0	0	2	0	0	2	0	0	0	0	6
OTU_336	0	0	0	4	8	3	5	0	0	0	0	0	0	0	0	12	7	7	1	0	0	0	0	0	0	0	0	5	11	3	0	0	0	0	0	0	0	0	0	0	0	0	0	0	0	0	0	0	0
OTU_337	1	0	1	3	0	1	0	7	0	2	1	1	2	2	1	1	1	1	6	3	0	0	0	1	3	2	4	4	1	0	14	1	0	1	0	5	0	2	6	21	3	0	1	1	0	0	3	4	1
OTU_338	0	0	1	0	0	14	18	0	0	3	1	0	0	0	0	0	0	12	10	0	0	0	0	0	0	0	3	1	0	16	0	0	0	0	3	0	0	0	0	0	0	0	0	0	5	0	0	0	0
OTU_339	0	0	0	0	0	0	0	0	0	0	0	0	0	0	0	0	0	0	0	0	0	0	0	28	0	0	10	0	0	0	3	0	0	30	59	0	5	0	0	0	0	0	0	0	0	0	0	0	1
OTU_340	0	16	0	0	0	0	0	0	0	0	0	0	0	20	0	0	0	0	0	0	0	0	0	0	0	31	0	0	0	0	0	0	0	0	0	0	0	0	0	0	0	0	0	0	0	0	0	0	0
OTU_341	0	3	3	29	1	1	2	0	0	0	2	1	0	0	3	5	7	0	1	0	0	1	0	1	0	0	3	8	0	0	5	14	0	2	0	2	2	4	2	20	0	0	0	8	0	2	0	2	0
OTU_342	0	0	0	0	1	0	2	0	0	11	23	0	1	3	0	0	1	0	2	0	0	0	16	2	0	0	1	0	1	0	0	0	2	4	3	0	0	0	0	0	0	0	0	0	17	0	0	5	0
OTU_343	0	13	0	0	1	0	1	0	0	0	0	0	0	17	0	0	3	1	0	0	0	0	0	0	0	21	0	0	0	0	0	0	0	0	0	0	0	0	0	0	0	0	0	0	0	0	0	0	0
OTU_344	0	0	0	0	0	18	20	0	0	1	0	0	0	0	0	0	0	9	9	0	0	0	0	2	0	0	0	0	0	22	0	0	0	0	0	0	0	0	0	0	0	0	0	0	0	0	0	0	0
OTU_345	2	0	1	0	0	0	0	1	1	0	0	0	2	2	3	21	4	0	2	0	3	0	3	0	2	1	2	2	0	0	0	0	0	0	0	0	0	1	0	5	0	0	0	0	0	2	3	0	1
OTU_346	0	0	0	0	0	0	2	0	0	0	0	0	0	0	0	0	0	0	6	0	0	0	0	0	0	0	0	0	0	0	0	282	8	0	0	8	4	3	12	2	3	1	0	6	0	0	0	7	0
OTU_347	0	15	1	0	0	0	0	0	0	0	0	0	0	16	0	0	0	0	0	0	0	0	0	0	0	21	0	0	0	0	0	0	0	0	0	0	0	0	0	0	0	0	0	0	0	0	0	0	0
OTU_348	0	0	0	0	0	0	0	0	0	2	3	0	0	0	0	0	1	0	1	1	0	0	0	1	3	0	0	0	0	0	0	0	0	7	8	1	0	2	1	0	0	0	1	3	1	80	8	5	1
OTU_349	0	0	0	4	8	2	8	0	0	0	0	0	0	0	0	0	2	2	2	0	0	0	0	0	0	0	0	4	11	3	0	0	0	0	0	0	0	0	0	0	0	0	0	0	0	0	0	0	0
OTU_350	0	3	0	0	0	0	0	0	0	33	5	0	2	7	1	0	0	0	0	2	0	0	0	2	0	3	2	0	0	0	0	1	0	0	4	0	0	0	0	0	2	0	0	0	0	0	0	0	0
OTU_351	0	0	0	0	0	28	37	0	0	7	2	0	0	0	0	0	0	24	31	0	0	0	0	10	0	0	15	0	0	39	0	0	0	0	4	0	0	0	0	0	0	0	0	0	1	0	0	0	0
OTU_352	2	0	1	2	0	2	0	0	0	2	9	0	3	0	3	2	0	1	0	1	0	3	0	20	1	0	9	0	0	1	2	11	12	43	64	8	15	6	11	1	22	0	1	9	9	13	27	13	14
OTU_353	0	0	0	0	0	0	0	0	0	0	1	0	0	0	0	0	0	0	0	0	0	0	0	113	0	0	0	0	0	0	1	0	2	1	9	4	3	1	1	0	0	0	0	0	0	1	0	3	1
OTU_354	0	0	0	0	0	0	0	1	0	1	0	0	0	0	0	0	0	0	0	0	0	0	0	0	0	0	0	0	0	0	0	0	0	1	8	1	3	0	0	0	3	0	0	0	0	0	0	0	7
OTU_355	0	0	0	0	0	0	0	0	0	0	0	0	0	0	0	0	0	0	0	0	0	0	0	20	0	0	10	0	0	0	0	0	0	35	72	0	0	0	0	0	0	0	0	0	0	0	0	0	0
OTU_356	0	0	0	0	0	0	0	0	0	39	4	2	0	0	0	0	0	0	0	0	0	0	0	3	2	0	1	0	0	1	0	0	0	0	5	0	0	0	0	0	0	0	0	0	0	0	0	0	0
OTU_357	0	0	0	0	0	0	0	0	0	0	41	0	0	0	0	0	0	0	0	0	0	0	0	3	0	0	4	0	0	0	0	2	5	0	0	0	0	0	0	2	0	0	0	0	13	35	4	1	0
OTU_358	0	1	0	0	0	15	16	0	0	12	6	0	0	0	0	0	0	8	18	0	0	0	0	11	0	0	5	0	0	23	0	0	0	0	4	0	0	0	0	0	0	0	0	0	0	0	0	0	0
OTU_359	81	686	761	608	113	162	105	152	33	720	794	905	70	125	706	129	906	641	137	744	121	32	60	265	186	68	3028	188	301	154	144	1998	285	439	269	3912	121	124	288	545	111	96	487	217	175	41	164	258	164
OTU_360	0	11	0	0	0	0	0	0	0	0	0	0	0	14	0	0	0	0	0	0	0	0	0	0	0	18	0	0	0	0	0	0	0	0	0	0	0	0	0	0	0	0	0	0	0	0	0	0	0
OTU_361	0	0	0	0	0	0	0	0	0	0	4	0	0	0	0	0	0	0	0	0	0	0	0	0	0	0	0	0	0	0	0	0	0	0	20	0	12	13	6	0	0	0	0	0	0	0	0	0	19
OTU_362	0	0	0	0	0	0	0	0	0	0	0	0	0	0	0	0	0	0	0	0	0	0	0	0	0	0	0	0	0	0	0	7	0	0	39	0	0	0	0	0	0	0	0	5	0	0	0	2	0
OTU_363	0	0	0	0	4	1	11	0	0	0	0	0	0	0	0	0	8	0	10	0	0	0	0	0	0	0	0	0	10	0	0	0	0	0	0	0	0	0	0	0	0	0	0	0	0	0	0	0	0
OTU_364	0	0	0	0	0	0	0	0	0	0	0	1	2	0	0	0	0	0	0	1	0	0	1	0	2	1	0	0	0	4	3	21	3	0	0	2	6	1	1	3	37	2	9	11	7	3	8	6	3
OTU_365	0	0	0	0	0	8	9	0	0	2	0	0	0	0	1	0	0	14	18	0	0	0	0	0	0	1	2	0	2	16	0	0	0	0	0	0	0	0	0	0	0	0	0	0	0	0	0	0	0
OTU_366	0	0	0	0	0	10	11	0	0	2	0	0	0	0	0	0	0	12	6	0	0	0	0	0	0	0	0	0	0	26	0	0	0	0	0	0	0	0	0	0	0	0	0	0	0	0	0	0	0
OTU_367	1	43	86	382	7	8	30	21	14	12	25	14	8	17	68	29	282	25	41	119	89	136	1041	34	0	3	31	11	13	5	95	0	18	9	7	4	7	6	136	30	101	1	10	12	19	79	851	50	22
OTU_368	10	0	0	1	2	0	0	2	1	0	2	0	3	0	0	0	0	0	0	0	0	0	0	0	1	1	0	0	0	3	1	0	3	0	4	0	0	0	0	0	0	0	0	1	1	0	1	12	2
OTU_369	0	11	1	0	0	0	0	0	0	0	0	0	0	25	1	0	0	2	1	0	0	0	0	3	0	17	0	0	0	1	0	0	0	0	0	0	0	0	1	0	0	0	0	0	0	0	1	0	0
OTU_370	0	0	2	0	0	5	5	0	0	27	13	0	0	0	0	2	4	4	7	0	0	0	0	24	0	1	13	2	2	6	0	0	0	0	9	0	0	0	0	0	0	0	0	0	2	0	0	0	0
OTU_371	0	1	49	0	0	0	1	2	3	0	0	0	0	0	3	0	0	0	0	0	0	0	0	0	0	1	0	0	6	1	3	0	0	0	0	0	0	1	0	3	0	0	15	0	0	0	0	0	0
OTU_372	0	9	0	0	0	0	0	0	0	0	0	0	0	16	0	0	0	0	0	0	0	0	0	0	0	27	0	0	0	0	0	0	0	0	0	0	0	0	0	0	0	0	0	0	0	0	0	0	0
OTU_373	0	0	0	0	0	0	0	0	0	0	0	0	0	0	0	0	0	0	0	0	0	0	0	0	0	0	0	0	0	0	0	0	0	0	4	0	9	6	16	0	0	0	0	0	0	0	0	0	8
OTU_374	0	16	17	1	0	0	0	0	0	0	0	0	0	13	15	0	0	0	0	0	0	0	0	0	0	22	0	1	0	0	0	0	0	0	0	0	0	0	0	0	0	0	0	0	0	0	0	0	0
OTU_375	0	0	0	0	0	0	0	0	0	0	0	0	0	0	0	0	0	0	0	0	0	0	0	18	0	0	5	0	0	3	0	0	0	38	48	0	0	0	0	0	0	0	0	0	0	0	0	0	0
OTU_376	0	0	0	0	0	0	0	0	0	0	0	0	0	0	0	0	0	0	0	0	0	0	0	22	0	0	118	0	0	0	0	1	14	0	0	0	0	0	0	0	0	0	0	4	18	13	100	0	0
OTU_377	0	0	8	0	0	0	0	0	0	0	0	0	0	0	0	0	0	0	0	0	0	0	0	0	0	0	0	0	0	0	0	2	0	0	0	2	0	0	0	59	0	0	1	0	0	1	0	12	0
OTU_378	0	0	0	0	0	0	0	0	0	0	0	0	0	0	0	0	0	0	0	0	0	0	0	0	0	0	0	0	0	0	0	4	5	4	0	10	1	6	2	5	53	0	3	2	0	1	0	1	1
OTU_379	0	0	2	2	0	1	0	0	0	0	1	0	0	0	1	2	0	1	0	3	1	7	3	0	0	0	0	0	0	1	2	1	0	1	0	1	0	0	1	0	0	0	0	2	0	0	0	0	0
OTU_380	0	17	1	0	0	0	0	0	0	0	0	0	0	4	0	0	0	0	0	0	0	0	0	0	0	16	0	0	0	0	0	0	0	0	2	0	0	0	0	0	0	0	0	0	0	0	0	0	0
OTU_381	2	0	20	2	1	1	5	0	0	0	0	1	2	0	1	0	1	0	7	0	1	0	0	0	36	2	0	2	2	3	2	5	0	0	0	2	3	1	67	2	1	0	2	3	0	0	0	0	3
OTU_382	0	0	0	0	0	0	0	0	0	0	1	0	0	0	0	0	0	0	0	0	0	0	0	0	0	0	3	0	0	0	0	1	4	7	34	4	3	3	3	0	0	0	0	2	5	3	23	1	8
OTU_383	0	0	19	0	0	0	0	0	0	0	0	0	0	0	17	0	0	0	0	0	0	0	0	0	0	0	0	0	0	0	0	0	0	0	0	0	0	0	0	0	0	0	0	0	0	0	0	0	0
OTU_384	2	3	0	0	0	1	0	0	0	0	0	0	3	4	0	0	0	1	0	0	2	0	1	0	3	4	0	0	0	4	0	0	1	0	0	4	0	1	0	0	1	0	2	2	2	5	1	4	2
OTU_385	0	0	0	1	0	10	14	0	0	0	0	0	0	0	0	0	0	7	9	0	0	0	0	0	0	1	0	0	0	7	0	0	0	0	0	0	0	0	0	0	0	0	0	0	0	0	0	0	0
OTU_386	0	0	0	0	0	37	21	0	0	25	23	0	0	0	0	0	0	34	23	0	0	0	0	16	0	0	17	0	0	32	0	0	0	0	3	0	0	0	0	0	0	0	0	0	1	0	0	0	0
OTU_387	0	0	0	0	0	0	0	0	0	0	0	0	0	0	0	0	0	0	0	0	0	0	0	0	0	0	0	0	0	0	3	0	0	0	0	0	0	0	5	0	0	0	7	0	0	0	0	0	0
OTU_388	0	0	0	0	0	0	0	0	0	0	0	0	0	0	0	0	0	0	0	0	0	0	0	0	0	0	0	0	0	0	4	0	0	0	0	0	10	0	0	0	0	0	0	0	1	0	1	1	35
OTU_389	0	0	0	0	0	0	0	3	0	0	0	0	0	0	0	0	0	0	0	1	0	0	0	0	0	0	0	0	0	0	0	0	1	0	0	0	0	1	0	0	0	0	0	0	0	0	2	0	1
OTU_390	0	0	0	0	0	15	15	0	0	4	7	0	0	0	0	0	0	8	17	0	0	0	0	4	0	0	1	0	0	11	0	0	0	0	6	0	0	0	0	0	0	0	0	0	0	0	0	0	0
OTU_391	6	8	9	8	2	8	3	5	50	0	0	1	0	0	0	0	0	0	0	0	16	0	0	0	0	0	0	0	0	0	0	0	0	0	0	0	0	0	0	0	0	0	0	0	0	0	0	0	0
OTU_392	0	6	0	0	0	0	0	0	0	0	0	0	0	15	0	0	0	0	0	0	0	0	0	0	0	14	0	0	0	0	0	0	0	0	0	0	0	0	0	0	0	0	0	0	0	0	0	0	0
OTU_393	1	0	0	0	0	0	0	1	0	0	0	0	0	0	3	0	0	4	0	5	0	0	0	2	3	0	1	0	1	2	0	0	0	0	3	0	0	0	0	2	0	0	0	0	0	0	4	0	0
OTU_394	0	0	0	0	0	7	12	0	0	3	1	0	0	0	0	0	0	4	10	0	0	0	0	0	0	0	2	0	0	8	0	0	0	0	0	0	0	0	0	0	0	0	0	0	0	0	0	0	0
OTU_395	0	0	0	0	0	0	0	0	0	0	0	0	0	0	0	0	0	0	0	0	0	0	0	1	0	0	0	0	0	0	0	0	0	0	0	5	4	26	9	3	0	0	0	1	0	0	0	3	5
OTU_396	0	0	0	0	0	0	0	0	0	0	0	0	0	0	0	0	0	0	0	0	0	0	0	0	0	0	0	0	0	0	0	0	0	0	0	0	0	0	0	0	76	0	0	0	0	0	0	0	0
OTU_397	0	0	0	0	4	3	3	0	0	0	0	0	1	2	0	0	3	1	5	0	1	0	0	2	0	0	2	0	2	8	0	0	0	0	4	0	0	2	0	0	0	0	0	0	0	0	0	2	0
OTU_398	0	0	0	0	0	0	0	0	0	0	0	0	0	0	0	0	0	0	0	0	0	0	0	0	0	0	0	0	0	0	0	0	0	127	3	0	0	0	0	0	0	0	0	0	0	1	0	0	0
OTU_399	0	0	0	0	0	0	0	0	0	0	1	0	0	0	0	0	0	0	0	0	0	0	0	0	0	0	0	0	0	0	0	0	0	1	92	0	0	0	0	0	0	0	0	0	2	0	0	0	0
OTU_400	0	0	0	5	4	2	2	0	0	0	0	0	0	0	0	8	6	2	0	0	0	0	0	0	0	0	0	6	6	6	0	0	0	0	0	0	0	0	0	0	0	0	0	0	0	0	0	0	0
OTU_401	0	0	0	0	0	0	0	0	0	6	6	0	0	0	0	0	0	0	0	0	0	0	0	2	0	0	4	0	0	0	0	0	0	55	1	0	0	0	0	0	0	0	0	0	0	0	0	0	2
OTU_402	0	0	0	0	0	12	6	0	0	1	0	0	0	0	0	0	0	12	6	0	0	0	0	3	0	0	0	0	0	6	0	0	0	0	0	0	0	0	0	0	0	0	0	0	0	0	0	0	0
OTU_403	0	0	0	8	4	1	5	0	0	0	0	0	0	1	0	6	14	8	4	0	0	0	0	0	0	0	0	3	11	1	0	0	0	0	0	0	0	0	0	0	0	0	0	0	0	0	0	0	0
OTU_404	0	0	0	3	5	8	5	0	0	0	0	0	0	0	0	4	4	2	5	0	0	0	0	0	0	0	0	4	11	10	0	0	0	0	0	0	0	0	0	0	0	0	0	0	0	0	0	0	0
OTU_405	0	0	0	0	2	2	9	1	0	2	0	0	0	0	0	1	5	1	3	0	0	0	0	3	0	0	3	5	12	0	0	0	3	0	2	0	2	0	0	0	0	2	1	4	3	0	2	0	3
OTU_406	3	0	1	3	0	1	1	0	0	0	1	1	1	3	4	41	1	5	3	0	0	2	1	0	1	2	0	5	1	0	0	3	0	0	0	0	0	23	0	2	1	0	0	2	0	0	0	0	0
OTU_407	0	0	0	0	0	0	0	0	0	0	0	2	0	0	0	0	0	1	0	0	0	0	0	0	0	0	0	0	0	0	2	0	0	0	0	0	1	0	0	0	0	0	0	0	1	0	0	2	3
OTU_408	0	0	0	3	0	1	0	5	0	0	0	0	0	0	0	0	0	0	0	4	0	0	0	0	0	0	0	3	0	0	0	0	0	0	0	0	0	1	0	0	0	0	0	0	0	0	2	0	0
OTU_409	0	0	0	0	0	0	1	0	0	0	0	0	0	0	1	0	0	0	3	0	0	0	0	0	0	0	0	0	0	0	1	0	0	0	0	0	3	0	0	0	0	0	0	0	0	0	0	0	5
OTU_410	0	1	13	0	0	0	0	0	0	0	0	0	0	1	10	0	0	0	0	0	0	0	0	0	0	4	0	0	0	0	0	0	0	0	0	0	0	0	0	0	0	0	0	0	0	0	0	0	0
OTU_411	0	0	0	0	0	0	0	1	0	0	0	0	0	0	1	0	0	0	1	10	0	0	1	0	0	0	0	0	7	1	0	1	0	0	0	0	2	3	2	3	12	0	0	0	0	0	10	0	0
OTU_412	0	0	0	0	0	13	12	0	0	14	5	0	0	0	0	0	0	13	9	0	0	0	0	11	0	0	3	0	0	17	0	0	0	0	4	0	0	0	0	0	0	0	0	0	0	0	0	0	0
OTU_413	0	0	0	0	0	0	0	0	0	0	0	0	0	0	0	0	0	0	0	0	0	0	0	1	0	0	0	0	0	0	0	0	0	0	28	0	8	4	20	0	0	0	0	0	1	0	0	0	12
OTU_414	0	0	0	7	0	0	0	0	0	12	0	0	6	1	1	29	1	3	0	2	0	0	0	5	0	0	2	3	0	0	4	3	0	1	0	1	1	1	14	3	1	0	11	0	0	0	0	0	0
OTU_415	0	0	0	0	0	0	0	0	0	1	0	0	0	0	0	0	0	0	0	0	0	0	0	14	0	0	3	0	0	0	0	0	0	30	55	0	0	0	0	0	0	0	0	0	0	0	0	0	0
OTU_416	0	11	0	0	0	0	0	0	0	0	0	0	0	7	1	0	0	0	0	0	0	0	0	0	0	16	0	0	0	0	0	0	0	0	0	0	0	0	0	0	0	0	0	0	0	0	0	0	0
OTU_417	0	0	0	0	0	0	0	0	0	0	0	0	0	0	0	0	0	0	0	0	0	0	0	0	0	0	0	0	0	0	0	0	0	0	4	10	8	4	5	0	0	0	0	0	0	0	0	12	11
OTU_418	0	0	0	0	0	1	3	0	0	0	1	0	0	0	0	0	0	1	2	0	0	0	0	1	0	0	7	0	0	1	0	3	0	1	1	0	3	3	5	1	3	1	3	6	3	5	2	3	2
OTU_419	0	0	0	0	0	0	0	0	0	0	3	0	0	0	0	0	0	0	0	0	0	0	0	0	0	0	0	0	0	0	0	0	1	0	0	1	0	0	0	5	1	0	1	2	4	3	0	18	1
OTU_420	0	12	0	0	0	0	0	0	0	0	0	0	0	12	0	0	0	0	0	0	0	0	0	0	0	7	0	0	0	0	0	0	0	0	0	0	0	0	0	0	0	0	0	0	0	0	0	0	0
OTU_421	0	1	27	0	0	0	0	0	0	0	0	0	0	0	16	0	0	0	0	0	0	0	0	0	0	0	0	0	0	0	0	0	0	0	0	0	0	0	0	0	0	0	0	0	0	0	0	0	0
OTU_422	0	0	0	0	0	1	7	0	0	21	24	0	0	0	0	0	0	3	6	0	0	0	0	14	0	0	50	0	0	1	0	1	3	0	33	0	0	0	0	1	1	0	0	0	2	1	0	0	0
OTU_423	0	0	0	0	0	0	0	0	0	3	0	0	0	0	0	0	0	0	0	0	0	0	0	0	0	0	0	0	0	0	77	0	0	0	1	0	3	0	0	2	0	2	4	2	0	1	0	1	1
OTU_424	4	0	2	1	3	3	4	5	116	0	0	1	0	0	0	0	0	0	0	0	12	1	0	0	2	0	0	1	1	1	0	0	0	0	0	0	0	0	0	0	0	0	0	0	0	0	0	0	0
OTU_425	0	0	0	0	0	0	0	0	0	0	2	0	0	0	0	0	0	0	0	0	0	0	0	0	0	0	0	0	0	0	0	1	7	0	4	0	0	28	11	0	0	0	0	0	7	0	19	0	0
OTU_426	0	0	0	0	0	21	11	0	0	3	4	0	1	0	0	0	0	15	18	0	0	0	0	4	0	0	3	0	1	20	0	0	0	0	2	0	0	0	0	0	0	0	0	3	0	0	0	0	0
OTU_427	3	4	1	4	1	7	0	0	2	0	2	0	0	2	4	0	0	0	4	1	0	10	0	1	7	1	0	0	0	2	1	1	1	7	0	1	0	1	0	0	10	0	0	0	0	0	4	0	0
OTU_428	0	1	0	0	0	0	0	0	0	1	1	1	0	0	0	0	0	0	0	0	0	0	2	0	0	0	2	0	2	0	0	1	0	19	2	0	0	0	0	0	1	0	0	0	0	1	1	0	1
OTU_429	2	0	3	3	2	1	4	3	1	0	0	20	0	0	0	0	0	0	0	0	0	0	0	0	0	0	0	0	0	0	0	0	0	0	0	0	0	0	0	0	0	0	0	0	0	0	0	0	0
OTU_430	0	0	0	0	0	5	7	0	0	11	10	0	0	0	0	0	0	3	12	0	0	0	0	9	0	0	5	0	0	6	0	0	0	0	2	0	0	0	0	0	0	0	0	0	0	0	0	0	0
OTU_431	0	0	2	1	0	1	1	0	0	0	1	0	0	1	1	0	0	0	0	0	0	2	0	0	2	1	0	0	2	2	1	0	0	0	0	1	0	0	1	0	4	0	0	2	0	7	1	0	0
OTU_433	0	0	0	0	0	1	0	0	0	0	0	0	0	0	0	0	0	0	1	0	0	0	0	0	0	0	1	0	0	0	0	0	0	0	0	0	0	0	0	2	2	0	0	4	6	0	21	4	0
OTU_434	0	3	15	0	0	0	0	0	0	0	0	0	0	3	23	0	0	0	0	0	0	0	0	0	0	6	0	0	0	0	0	0	0	0	0	0	0	0	0	0	0	0	0	0	0	0	0	0	0
OTU_435	0	11	0	0	0	0	0	0	0	0	0	0	0	9	0	0	0	0	0	0	0	0	0	0	0	13	0	0	0	0	0	0	0	0	0	0	0	0	0	0	0	0	0	0	0	0	0	0	0
OTU_436	0	0	0	0	0	0	0	0	1	1	3	0	0	0	0	0	0	3	0	0	0	3	6	1	0	0	0	1	0	12	0	0	0	0	0	0	4	0	0	0	1	0	1	0	0	0	3	1	2
OTU_437	0	0	0	0	0	0	0	0	0	0	26	0	0	0	0	0	0	0	0	0	0	0	0	1	0	0	61	0	0	0	0	0	0	1	0	0	0	0	0	0	0	0	0	0	0	0	0	0	0
OTU_439	0	0	0	1	0	0	0	0	0	0	0	0	0	0	0	0	0	0	0	0	0	0	0	0	0	0	0	0	0	0	0	0	0	0	0	22	2	2	0	0	0	0	1	0	0	0	0	22	3
OTU_440	0	0	0	0	0	0	0	0	0	0	0	0	0	0	0	0	0	0	0	0	0	0	0	7	0	0	3	0	0	0	0	2	3	0	0	3	0	3	3	0	0	0	0	9	0	3	10	0	3
OTU_441	0	0	0	0	0	0	0	0	0	0	1	0	0	0	0	0	0	0	0	0	0	0	0	0	0	0	0	0	0	0	0	23	24	0	0	1	0	0	0	0	0	0	0	20	30	0	4	0	0
OTU_442	0	7	3	8	0	12	0	2	0	0	0	2	0	15	2	0	0	0	0	0	0	0	0	0	0	1	3	0	0	0	0	1	0	1	0	0	0	3	0	0	2	0	0	4	1	5	4	0	1
OTU_443	0	0	0	0	0	1	0	0	0	0	0	0	0	0	0	0	0	0	0	0	0	0	0	0	0	0	1	0	0	0	0	0	0	1	0	0	0	0	2	0	0	0	0	0	0	0	0	0	0
OTU_444	0	0	0	0	0	2	10	0	0	0	2	0	0	0	0	0	0	6	8	0	0	0	0	1	0	0	6	0	0	9	0	0	0	0	0	0	0	0	0	0	0	0	0	0	0	0	0	0	0
OTU_445	0	9	0	0	0	0	0	0	0	0	0	0	0	8	0	0	0	0	0	0	0	0	0	0	0	11	0	0	0	0	0	0	0	0	0	0	0	0	0	0	0	0	0	0	0	0	0	0	0
OTU_446	0	0	0	0	0	10	10	0	0	14	12	0	0	0	0	0	0	19	6	0	0	0	0	11	0	0	11	0	0	22	0	0	0	0	5	0	0	0	0	0	0	0	0	0	3	0	0	0	0
OTU_447	0	0	0	0	0	5	3	0	0	0	0	0	0	0	0	0	0	6	5	0	0	0	0	0	0	0	0	0	0	8	0	0	0	0	0	0	0	0	0	0	0	0	0	0	0	0	0	0	0
OTU_448	1	0	1	0	0	0	6	0	0	4	1	0	0	0	0	0	0	0	3	0	0	2	0	15	1	0	0	0	0	0	2	2	3	2	2	0	2	0	10	0	0	0	7	6	1	2	3	2	13
OTU_450	0	0	0	0	0	0	0	0	0	0	0	0	6	0	0	0	0	0	0	0	0	0	0	0	34	0	0	1	3	1	0	0	0	0	0	0	0	0	0	0	0	0	0	0	0	0	0	0	0
OTU_451	0	0	0	0	0	0	0	0	0	0	0	0	0	0	0	0	0	0	0	0	0	0	0	0	0	0	0	0	0	0	0	0	0	0	0	0	0	0	0	0	0	0	0	0	0	0	0	0	2
OTU_452	0	0	0	0	0	0	0	0	0	0	0	0	0	0	0	0	0	0	0	0	0	0	0	0	0	0	0	0	0	0	0	0	0	0	81	0	21	2	0	1	0	0	0	0	0	0	0	0	10
OTU_453	0	1	0	2	0	0	0	0	0	0	0	0	0	3	3	1	1	0	0	1	0	21	0	0	0	1	0	1	0	0	0	0	0	0	1	0	0	0	0	0	0	0	0	0	0	0	0	0	0
OTU_454	0	0	0	0	0	0	0	0	0	0	0	0	0	0	0	0	0	0	0	0	0	0	0	0	0	0	0	0	0	0	0	2	2	0	0	5	5	2	1	37	3	1	2	0	0	0	0	0	0
OTU_455	0	7	0	0	0	0	0	0	0	0	0	0	0	10	0	0	0	0	0	0	0	0	0	0	0	9	0	0	0	0	0	0	0	0	0	0	0	0	0	0	0	0	0	0	0	0	0	0	0
OTU_456	0	0	0	0	0	0	0	0	0	5	2	0	0	0	0	0	0	1	0	0	0	0	0	6	0	0	6	0	0	0	0	0	0	61	5	0	0	0	0	0	0	0	2	0	0	0	0	0	0
OTU_457	0	0	0	2	0	0	0	0	0	0	0	0	1	1	0	1	0	0	1	0	0	9	0	0	0	0	0	2	0	0	0	0	0	0	0	0	0	0	0	0	0	0	0	0	0	0	0	0	0
OTU_458	0	0	0	0	0	0	0	5	0	5	0	0	0	0	0	0	0	0	0	3	0	0	0	3	0	0	0	0	0	0	0	0	0	0	2	0	0	0	0	0	0	0	0	0	0	0	0	0	0
OTU_459	0	0	0	0	0	4	8	0	0	0	0	0	0	0	0	0	0	5	5	0	0	0	0	0	0	0	0	0	0	6	0	0	0	0	0	0	0	0	0	0	0	0	0	0	0	0	0	0	0
OTU_460	0	0	0	1	1	0	0	0	0	4	0	1	0	0	1	0	2	3	0	3	0	2	1	1	1	0	1	0	0	0	5	3	0	2	1	3	2	3	0	0	3	0	5	0	0	0	5	0	1
OTU_461	0	0	0	0	0	0	0	0	0	0	0	0	0	0	0	0	0	0	0	0	0	0	0	0	0	0	0	0	0	0	0	0	0	0	4	1	3	7	8	0	3	0	0	0	2	0	7	0	1
OTU_462	0	0	0	0	0	0	0	0	0	1	0	0	0	0	0	0	0	0	0	0	0	0	0	0	0	0	0	0	2	0	0	0	8	0	3	0	4	9	14	0	0	0	0	0	9	4	0	0	6
OTU_463	2	0	3	0	0	0	2	2	1	0	0	2	1	0	0	0	0	0	0	0	0	0	0	0	20	0	0	3	0	1	0	0	0	0	0	0	0	0	0	0	0	0	0	0	0	0	0	0	0
OTU_464	1	0	1	0	0	3	2	0	2	0	0	0	0	0	1	0	1	0	0	0	3	6	0	0	0	0	0	0	1	0	0	0	0	0	0	0	0	1	0	1	0	0	2	2	0	2	6	0	2
OTU_465	0	0	0	0	0	0	0	0	0	11	10	0	0	0	0	0	0	0	0	0	0	0	0	129	0	0	6	0	0	0	1	0	2	2	12	0	0	0	0	0	0	0	0	0	2	0	0	0	0
OTU_466	2	1	1	2	0	6	0	2	1	0	0	13	0	0	0	0	0	0	0	0	0	0	0	0	0	0	0	0	0	0	1	0	0	0	0	0	0	0	0	0	0	0	0	1	3	1	0	0	1
OTU_467	0	0	0	0	0	5	8	0	0	3	5	0	0	0	0	0	0	6	7	0	0	0	0	0	0	0	5	0	0	7	0	0	0	0	0	0	0	0	0	0	0	0	0	0	0	0	0	0	0
OTU_468	0	0	0	0	0	2	5	0	0	0	0	0	0	0	0	0	0	4	4	0	0	0	0	0	0	0	0	0	0	4	0	0	0	0	0	0	0	0	0	0	0	0	0	0	0	0	0	0	0
OTU_469	0	8	0	0	0	0	0	0	0	0	0	0	0	4	0	0	0	0	0	0	0	0	0	0	0	14	0	0	0	0	0	0	0	0	0	0	0	0	0	0	0	0	0	0	0	0	0	0	0
OTU_470	0	0	0	1	0	2	0	0	0	0	0	0	0	0	0	0	0	0	0	0	0	0	0	0	0	0	0	0	0	0	0	0	0	57	0	0	0	0	0	0	0	0	0	0	0	0	1	0	0
OTU_471	0	0	9	0	0	0	0	0	0	0	0	0	0	0	14	0	0	0	0	1	0	0	0	0	0	0	0	0	0	0	0	0	0	0	0	0	0	0	0	0	0	0	0	0	0	0	0	0	0
OTU_472	0	0	0	0	0	8	14	0	0	21	23	0	0	0	0	0	0	12	15	0	0	0	0	14	0	0	8	0	0	11	0	0	0	0	11	0	0	0	0	0	0	0	0	1	0	0	0	0	0
OTU_473	0	0	0	4	4	1	0	0	0	0	0	0	0	0	0	2	1	3	2	0	0	0	0	0	0	0	0	2	5	4	0	0	0	0	0	0	0	0	0	0	0	0	0	0	0	0	0	0	0
OTU_474	6	0	2	20	0	0	0	7	0	0	0	0	2	0	1	6	3	5	2	42	0	0	0	0	114	2	0	9	0	3	2	37	3	0	0	2	3	0	0	2	36	3	3	2	0	0	311	3	4
OTU_475	0	0	0	0	0	15	19	0	0	3	0	0	0	0	0	0	0	6	9	0	0	0	0	6	0	0	0	0	0	16	0	0	0	0	0	0	0	0	0	0	0	0	0	0	0	0	0	0	0
OTU_476	0	0	4	0	0	1	0	0	0	0	0	0	2	3	0	0	0	1	0	0	0	1	0	0	7	3	0	0	1	4	0	0	0	0	0	4	0	0	1	0	0	0	0	0	0	0	0	0	0
OTU_477	0	0	0	0	0	0	0	0	0	1	0	0	0	2	0	4	2	0	2	0	0	0	0	0	0	1	0	1	0	0	0	0	0	4	3	1	1	0	0	0	0	0	0	0	0	0	0	2	2
OTU_478	0	0	0	0	0	0	0	0	0	0	0	0	0	0	0	0	0	0	0	0	0	0	0	0	0	0	0	0	0	0	0	0	0	0	0	9	5	2	11	0	0	0	0	0	0	0	0	5	6
OTU_479	0	0	0	0	0	3	0	0	0	4	7	0	0	0	0	0	0	3	2	0	0	0	0	7	0	0	7	0	0	1	0	0	0	0	4	0	0	0	0	0	0	0	0	0	0	0	0	0	0
OTU_481	0	0	0	0	0	0	0	0	0	0	31	0	0	0	0	0	0	0	0	0	0	0	0	2	0	0	3	0	0	0	0	0	2	0	0	0	0	0	0	0	0	0	0	7	2	11	2	0	0
OTU_482	0	0	0	3	48	0	0	0	0	0	0	0	0	0	0	4	97	6	0	0	0	0	0	0	0	0	0	3	0	6	0	0	0	0	0	0	0	0	0	0	0	0	0	0	0	0	0	0	0
OTU_483	0	0	0	0	0	0	0	0	0	0	0	0	0	0	0	0	0	0	0	0	0	0	0	0	0	0	1	0	0	0	0	0	0	0	7	0	0	0	0	0	0	0	0	0	0	0	0	0	0
OTU_484	0	1	0	0	0	17	20	0	0	4	5	0	0	1	0	0	0	16	9	0	0	0	0	3	0	0	2	0	0	18	0	0	0	0	6	0	0	0	0	0	0	0	0	0	0	0	0	0	0
OTU_485	0	0	0	2	0	0	0	0	0	2	0	1	0	0	4	0	0	0	0	0	0	0	1	0	0	0	1	0	1	0	3	6	0	0	0	0	0	0	0	0	3	0	0	0	0	0	0	0	0
OTU_486	0	0	15	0	0	0	0	0	0	0	0	0	0	0	11	0	0	0	0	0	0	0	0	0	0	0	0	0	0	0	0	0	0	0	0	0	0	0	0	0	0	0	0	0	0	0	0	0	0
OTU_487	0	0	0	0	0	0	0	0	0	0	0	0	0	0	0	0	0	0	0	0	0	0	0	0	0	0	0	0	0	0	0	0	0	0	0	0	30	4	9	0	0	0	0	0	0	0	0	2	38
OTU_488	0	0	0	2	0	0	0	0	0	2	0	8	0	0	0	0	0	0	0	0	0	0	0	9	0	0	0	0	0	0	0	0	0	0	5	3	0	0	0	3	0	0	0	0	0	0	0	5	4
OTU_489	0	0	0	0	0	0	0	0	0	0	0	0	0	0	0	0	0	0	0	0	0	0	0	0	0	0	0	0	0	0	0	1	0	0	1	0	2	7	14	0	0	0	0	0	0	0	0	1	3
OTU_490	0	0	0	0	0	0	0	0	0	0	60	0	0	0	0	0	0	0	0	0	0	0	0	0	0	0	18	0	0	0	0	1	0	0	0	0	0	0	0	0	0	0	0	0	0	0	0	0	0
OTU_491	0	0	0	0	0	0	0	0	0	0	0	0	0	0	0	0	0	0	0	0	0	0	0	10	0	0	4	0	0	0	0	0	0	22	20	0	0	0	0	0	0	0	0	0	0	0	0	0	0
OTU_492	0	0	0	0	0	0	0	0	0	0	0	0	0	0	0	0	0	0	0	0	0	0	0	0	0	0	4	0	0	0	0	9	0	0	0	0	1	0	0	0	0	0	0	9	0	14	11	0	0
OTU_493	0	0	0	0	0	12	7	0	0	0	0	0	0	0	0	0	0	4	4	0	0	0	0	0	0	0	0	0	4	12	0	0	0	0	0	0	0	0	0	0	0	0	0	0	0	0	0	0	0
OTU_494	0	0	0	0	0	0	0	2	0	0	2	0	0	0	0	0	0	0	0	3	0	0	0	0	0	0	0	0	0	0	1	2	0	2	17	3	1	4	0	0	2	0	0	0	0	0	0	2	2
OTU_495	0	0	0	0	0	0	0	0	0	0	0	0	0	0	0	1	3	3	3	2	0	0	0	0	0	0	0	0	0	2	4	1	0	0	0	1	0	12	0	0	0	0	0	0	0	0	0	0	0
OTU_496	0	0	0	1	6	1	3	0	0	0	0	0	0	0	0	2	5	3	11	0	0	0	0	0	0	0	0	0	8	1	0	0	0	0	0	0	0	0	0	0	0	0	0	0	0	0	0	0	0
OTU_497	1	0	0	0	0	0	0	0	1	0	0	0	0	0	0	0	0	0	0	0	0	1	0	0	0	0	0	0	0	0	2	0	0	0	0	0	0	1	5	1	0	0	3	0	0	2	0	0	0
OTU_498	0	0	16	0	0	0	0	0	0	0	0	0	0	0	8	0	0	0	0	0	0	0	0	0	0	0	0	0	0	0	0	0	0	0	0	0	0	0	0	0	0	0	0	0	0	0	0	0	0
OTU_499	5	0	2	0	1	0	0	4	0	0	0	1	1	1	1	0	0	0	0	0	0	0	0	0	0	0	0	0	0	0	2	0	0	0	3	0	0	0	0	0	0	0	2	0	0	0	3	0	0
OTU_500	0	0	0	0	0	3	5	0	0	0	5	0	0	0	0	3	0	5	1	0	0	0	0	3	0	0	5	0	0	6	0	0	0	0	9	0	2	0	0	0	0	0	0	0	1	1	0	1	2
OTU_501	0	0	1	0	0	0	0	1	0	0	0	0	0	0	3	0	1	2	0	0	0	0	0	0	0	0	0	0	5	0	0	0	5	0	1	0	3	1	3	3	4	0	0	2	10	6	6	2	3
OTU_502	0	0	2	0	0	0	0	0	0	0	0	1	0	1	1	0	0	0	2	0	1	10	0	125	2	0	21	0	1	0	0	0	0	114	311	0	2	0	0	1	2	6	0	1	0	0	0	0	0
OTU_503	0	0	0	0	0	0	0	0	0	7	11	0	0	0	0	0	0	0	0	0	0	0	0	3	0	0	0	0	0	0	0	0	0	0	5	2	1	0	0	0	0	0	0	0	0	0	0	2	3
OTU_504	0	0	0	0	0	0	0	0	0	0	0	0	0	0	0	0	0	0	0	0	0	0	0	0	0	0	0	0	0	0	0	0	0	0	11	4	4	6	3	0	0	0	0	0	0	0	3	0	4
OTU_505	0	0	0	5	1	2	0	0	0	0	0	0	0	0	0	7	5	1	0	0	0	0	0	0	0	0	0	1	2	3	0	0	0	0	0	0	0	0	0	0	0	0	0	0	0	0	0	0	0
OTU_506	0	0	0	0	0	0	0	0	0	0	0	0	0	0	0	0	0	0	0	0	0	0	0	3	0	0	18	0	0	0	0	10	5	0	0	0	1	0	0	0	0	0	0	7	10	10	4	0	0
OTU_507	0	0	0	0	0	0	1	0	0	6	6	0	0	0	0	0	0	0	2	0	0	0	0	8	0	0	8	0	0	3	0	0	0	0	9	0	0	0	0	0	0	0	0	0	0	0	0	0	0
OTU_508	0	0	1	1	1	3	3	1	8	0	0	1	1	0	0	1	0	0	0	0	1	0	0	0	0	0	0	0	0	0	0	0	0	0	0	0	0	0	0	0	0	0	0	0	0	0	0	2	0
OTU_509	0	0	0	3	2	1	1	0	0	0	0	0	0	0	0	3	5	1	9	0	0	0	0	0	0	0	0	2	1	0	0	0	0	0	0	0	0	0	0	0	0	0	0	0	0	0	0	0	0
OTU_510	0	0	0	0	0	4	6	0	0	8	4	0	0	0	0	0	0	3	9	0	0	0	0	12	0	0	5	0	0	9	0	0	0	0	0	0	0	0	0	0	0	0	0	0	0	0	0	0	0
OTU_511	0	0	0	0	0	7	6	0	0	18	17	0	0	0	0	0	0	3	8	0	0	0	0	12	0	0	8	0	0	10	0	0	0	0	3	0	0	0	0	0	0	1	0	0	0	3	0	0	0
OTU_512	1	10	0	0	0	0	0	0	0	0	0	0	0	3	0	1	0	0	0	0	0	0	0	0	0	10	0	0	0	0	0	0	0	0	0	0	0	0	0	0	0	0	0	0	0	0	0	0	0
OTU_513	0	0	0	0	0	0	0	0	0	0	0	0	0	0	0	0	0	0	0	0	0	0	0	0	0	0	3	0	0	0	0	0	0	0	2	2	3	2	38	0	1	0	0	0	0	0	0	4	3
OTU_514	1	1	0	0	0	2	0	1	0	0	0	1	0	0	0	0	0	0	1	0	0	0	0	0	0	1	0	0	0	7	0	0	0	0	0	3	1	0	1	0	0	0	0	1	0	0	1	0	0
OTU_515	2	0	1	1	0	0	3	2	5	0	0	2	4	3	3	2	0	1	0	0	2	0	0	0	1	1	0	0	2	3	1	5	2	0	0	6	2	0	1	2	7	7	1	4	1	10	1	6	0
OTU_516	0	0	0	0	0	0	0	0	0	0	1	0	0	0	0	0	0	0	0	0	0	0	0	0	0	0	0	0	0	0	0	0	0	57	1	0	0	0	0	0	0	0	0	0	0	0	0	0	0
OTU_517	0	0	0	0	0	2	0	0	0	28	29	0	0	0	0	0	0	3	1	0	0	0	0	21	0	0	6	0	0	3	0	0	0	0	6	0	0	0	0	0	0	0	0	0	0	0	0	0	0
OTU_518	0	0	0	0	0	0	0	0	0	2	1	0	0	0	0	0	0	0	0	0	0	0	0	0	0	0	1	0	0	0	0	3	4	0	4	0	0	0	0	0	0	0	0	1	0	0	9	0	1
OTU_519	0	0	0	0	0	3	8	0	0	0	0	0	0	0	0	0	0	7	9	0	0	0	0	0	0	0	0	0	0	6	0	0	0	0	0	0	0	0	0	0	0	0	0	0	0	0	0	0	0
OTU_520	0	0	0	0	0	0	0	0	0	0	0	0	0	0	0	0	0	0	0	0	0	0	0	4	0	0	1	0	0	0	0	0	0	9	41	0	0	0	0	0	0	0	0	1	0	0	1	0	0
OTU_521	1	1	0	6	0	0	0	0	0	0	4	0	0	0	1	2	0	1	1	0	0	0	0	0	0	0	1	0	0	0	0	0	1	5	3	1	1	1	0	3	17	0	0	2	1	0	19	3	1
OTU_522	2	0	0	0	4	3	2	6	0	0	2	0	3	0	1	2	3	1	3	1	1	0	0	4	1	0	0	0	5	10	1	4	2	0	0	2	2	5	3	4	1	19	1	0	4	7	0	3	0
OTU_524	1	2	1	0	0	1	0	2	0	0	3	25	0	0	0	0	0	0	0	0	0	0	0	5	0	0	7	0	0	0	0	0	0	1	4	0	0	0	0	0	0	0	0	0	0	0	0	0	0
OTU_525	0	0	0	0	0	0	0	0	0	1	2	0	0	0	0	0	0	0	0	0	0	0	0	1	0	0	2	0	0	0	0	0	1	24	1	1	1	0	0	30	0	0	1	0	0	0	0	0	0
OTU_526	2	3	1	1	1	1	0	0	0	2	6	0	7	0	1	0	4	0	0	1	0	1	0	0	4	0	0	0	2	1	0	0	1	0	0	1	1	0	0	1	0	0	2	0	0	0	0	0	1
OTU_527	0	0	0	0	0	3	1	0	0	26	14	0	0	0	0	0	0	3	2	0	0	0	0	13	0	0	15	0	0	4	0	0	0	0	9	0	0	0	0	0	0	0	0	0	1	0	0	0	0
OTU_528	0	2	0	3	0	2	0	1	0	0	2	0	0	2	0	2	1	3	3	2	0	0	0	5	0	0	0	0	0	4	0	0	0	0	2	0	0	0	1	0	0	0	0	0	0	0	0	0	0
OTU_529	0	0	0	0	0	5	0	0	0	0	0	0	0	5	16	0	0	1	1	0	0	0	0	0	0	0	0	0	0	0	0	2	0	0	0	0	0	0	0	0	8	0	0	0	1	2	0	0	0
OTU_530	0	0	0	0	0	0	0	0	0	0	0	0	0	0	0	0	0	0	0	0	0	0	0	13	0	2	1	0	0	0	1	0	0	12	28	0	0	0	0	0	0	0	0	0	0	0	0	0	0
OTU_531	110	14	57	30	4	16	62	10	7	45	61	269	17	34	4	27	1	7	2	3	1	1	7	178	23	33	47	102	8	17	3	9	16	9	41	19	318	6	6	6	7	46	13	0	2	5	20	12	20
OTU_532	0	0	0	0	0	0	0	0	0	1	3	0	0	0	0	0	0	0	0	0	0	0	0	12	0	0	0	0	0	0	0	0	4	0	1	2	0	0	0	0	0	0	0	1	6	0	3	3	0
OTU_533	0	0	0	0	0	0	0	0	0	0	0	0	0	0	0	0	0	0	0	0	0	0	0	0	0	0	0	0	0	0	0	0	0	0	9	6	5	4	0	0	0	0	0	0	0	0	0	6	5
OTU_534	7	1	47	15	5	3	2	6	1	0	10	3	4	13	3	3	2	1	0	16	1	2	0	4	67	3	6	6	102	5	0	10	14	0	49	0	6	8	3	25	0	1	5	4	16	3	3	1	10
OTU_535	0	0	1	0	0	0	0	0	0	0	0	0	0	0	4	0	0	1	1	0	0	0	0	0	0	0	0	2	2	0	0	0	2	0	17	6	0	0	0	0	0	0	0	0	0	0	0	3	0
OTU_536	0	0	0	0	0	0	0	0	0	0	0	0	0	0	0	0	0	0	0	0	0	0	0	0	0	0	0	0	0	0	0	2	0	0	0	0	0	0	0	0	0	0	0	1	0	0	27	0	0
OTU_537	0	0	1	0	0	0	0	0	0	0	2	0	0	0	0	0	0	0	0	0	0	0	2	0	0	0	0	1	3	1	4	6	0	0	0	0	0	0	0	0	0	0	5	9	0	0	0	2	0
OTU_538	0	0	0	2	3	5	2	0	0	0	0	0	0	0	0	0	1	6	0	0	0	0	0	0	0	0	0	0	2	9	0	0	0	0	0	0	0	0	0	0	0	0	0	0	0	0	0	0	0
OTU_539	0	18	1	1	0	2	0	2	0	1	2	1	0	3	14	2	1	1	0	0	0	0	0	4	0	1	5	4	35	0	0	3	2	12	9	0	0	0	0	0	75	0	0	1	0	4	0	4	1
OTU_540	0	0	9	0	0	0	0	0	0	0	0	0	0	0	11	0	0	0	0	0	0	0	0	0	0	0	0	0	0	0	0	0	0	0	0	0	0	0	0	0	0	0	0	0	0	0	0	0	0
OTU_541	10	2	3	24	2	0	4	5	1	8	1	3	1	6	10	2	13	0	6	24	0	0	5	0	3	4	1	26	62	4	79	0	1	1	10	2	0	7	9	1	4	11	14	6	2	3	13	5	1
OTU_542	0	0	0	0	0	0	0	0	0	0	0	0	0	0	0	0	0	0	0	0	0	0	0	0	0	0	0	0	0	0	0	0	0	0	0	0	0	0	1	0	0	0	0	0	4	0	0	0	0
OTU_543	0	0	3	1	0	1	0	0	0	0	1	1	0	0	0	0	0	0	0	3	0	0	0	0	0	0	2	0	0	0	0	10	0	10	0	0	0	2	0	1	0	0	0	2	1	3	19	2	1
OTU_544	0	0	1	1	0	0	0	0	0	0	2	0	0	0	0	0	0	0	0	0	0	0	0	0	0	0	0	0	2	0	0	1	0	0	0	0	0	0	0	0	3	0	1	3	0	5	0	1	0
OTU_545	0	0	2	0	0	1	2	2	0	0	0	0	0	0	23	0	1	0	0	0	0	0	0	0	0	0	0	0	0	0	0	0	0	0	0	0	0	0	0	0	0	0	2	0	0	0	5	0	0
OTU_546	0	0	0	0	0	0	0	0	0	0	0	0	0	0	0	0	0	0	0	0	0	0	0	0	0	0	0	0	0	0	0	0	0	0	2	0	0	23	16	0	0	0	1	0	0	0	0	3	0
OTU_547	0	0	0	0	0	0	0	0	0	1	0	0	0	0	0	0	0	0	0	0	0	0	0	0	0	0	0	0	0	0	0	0	0	0	17	0	0	0	0	0	0	0	0	0	0	0	0	0	0
OTU_548	0	0	0	0	0	7	6	0	0	0	0	0	0	0	0	0	0	4	6	0	0	0	0	0	0	0	0	0	0	2	0	0	0	0	0	0	0	0	0	0	0	0	0	0	0	0	0	0	0
OTU_549	3	13	12	13	7	12	6	138	5	26	9	1	1	13	6	7	6	1	3	8	2	0	10	3	29	105	8	33	24	6	15	17	6	4	14	30	6	7	8	5	12	3	6	4	3	18	14	12	3
OTU_550	0	0	0	0	0	0	0	0	0	0	0	0	0	0	2	0	2	0	0	0	3	2	0	0	0	0	0	0	0	0	0	0	0	0	0	0	0	0	0	0	0	0	0	0	0	0	0	0	0
OTU_551	0	0	0	0	0	4	2	0	0	0	0	0	0	0	0	0	0	2	3	0	0	0	0	0	0	0	0	0	0	3	0	0	0	0	0	0	0	0	0	0	0	0	0	0	0	0	0	0	0
OTU_552	0	0	0	0	0	0	0	0	0	0	0	0	0	0	0	0	0	0	0	0	0	0	0	0	0	0	0	0	0	0	0	0	0	1	21	3	0	0	1	0	0	0	0	0	0	1	0	2	1
OTU_553	0	2	5	0	0	0	0	0	0	0	0	0	0	3	4	0	0	0	0	0	0	0	0	0	0	2	0	0	0	0	0	0	0	0	0	0	0	0	0	0	0	0	0	0	0	0	0	0	0
OTU_554	0	0	0	0	0	0	0	0	0	0	23	0	0	0	0	0	0	0	0	0	0	0	0	0	0	0	0	0	0	0	0	1	0	0	4	2	0	0	0	0	0	0	0	1	0	0	0	0	1
OTU_556	0	0	0	0	0	0	0	0	0	0	11	0	0	0	0	0	0	0	0	0	0	0	0	0	0	0	2	0	0	0	1	0	0	0	12	0	1	4	0	0	0	0	0	0	1	0	2	0	3
OTU_557	0	0	0	0	0	5	8	0	0	2	1	0	0	0	2	0	0	4	6	0	0	0	0	7	0	0	9	0	0	6	0	0	0	0	0	0	0	0	0	0	0	0	0	0	0	0	0	0	0
OTU_558	0	0	0	0	0	3	3	0	0	12	22	0	0	0	0	0	0	2	2	0	0	0	0	5	0	0	8	0	0	4	0	0	0	0	3	0	0	0	0	0	0	0	0	0	0	0	0	1	0
OTU_559	0	0	0	0	0	0	0	0	0	0	0	0	0	0	0	0	0	0	0	0	0	0	0	0	0	0	0	0	0	0	0	0	0	2	0	5	10	19	24	0	0	0	0	0	0	0	0	13	21
OTU_560	0	0	0	0	0	0	0	0	0	5	10	0	0	0	0	0	0	0	0	0	0	0	0	3	0	0	9	0	0	1	0	0	0	5	18	0	0	0	0	0	0	0	0	0	0	4	1	0	0
OTU_561	0	0	0	0	0	2	0	0	0	0	0	1	0	0	0	0	0	0	0	0	0	0	0	0	0	0	0	0	0	0	0	10	0	7	1	0	0	0	0	4	0	0	0	0	0	0	0	0	0
OTU_562	0	0	0	0	0	3	4	0	0	12	7	0	0	0	0	0	0	11	1	0	0	0	0	9	0	0	2	0	0	6	0	0	0	0	0	0	0	0	0	0	0	0	0	0	0	0	0	0	0
OTU_563	0	0	0	0	0	3	5	0	0	4	4	0	0	0	0	0	0	5	6	0	0	0	0	4	0	0	3	0	0	8	0	0	0	3	2	0	0	0	0	0	0	0	0	0	0	0	0	0	0
OTU_564	0	0	1	4	0	3	1	2	0	0	0	0	1	0	1	3	0	1	3	3	0	1	0	3	0	0	2	0	0	0	0	0	0	1	2	0	0	0	0	0	1	0	0	0	0	0	0	0	0
OTU_565	0	0	0	0	0	0	0	0	0	0	0	0	0	0	0	0	0	0	0	0	0	0	0	12	0	0	0	0	0	0	0	0	0	11	17	0	2	0	0	0	0	0	0	0	0	0	0	0	0
OTU_566	2	0	1	0	0	3	0	0	0	0	0	0	3	0	0	1	0	0	0	0	0	2	0	0	5	0	0	1	1	0	0	0	0	0	0	0	0	0	0	0	0	0	0	0	0	0	0	0	0
OTU_567	0	0	0	0	0	0	0	0	0	0	5	0	0	0	0	0	0	0	0	0	0	0	0	1	0	0	2	0	0	0	0	2	2	0	0	0	0	0	0	0	0	0	1	5	2	0	8	0	0
OTU_568	0	0	1	0	0	2	5	0	0	0	0	0	0	0	0	0	0	0	4	0	0	0	1	0	1	1	0	0	0	6	0	0	0	0	1	0	0	0	0	0	0	1	0	0	0	0	0	0	0
OTU_569	5	3	1	0	0	0	0	0	0	3	0	0	0	1	0	0	0	0	0	0	0	0	0	3	1	1	0	0	1	2	0	0	0	4	4	0	0	0	0	0	0	0	0	0	0	2	0	0	0
OTU_571	0	0	0	0	0	0	0	0	0	0	0	0	0	0	0	0	0	0	0	1	0	0	0	5	0	0	0	0	0	0	0	5	3	0	0	0	0	2	0	0	0	0	0	5	1	1	0	0	0
OTU_572	0	0	0	0	0	0	0	0	0	0	2	0	0	0	0	0	0	0	0	0	0	0	0	2	0	0	0	0	0	0	0	4	0	47	2	0	0	0	0	1	10	0	0	2	0	0	0	0	0
OTU_573	0	0	0	0	0	3	0	0	0	0	0	0	0	0	0	0	0	4	3	0	0	0	0	0	0	0	0	0	0	1	0	0	0	0	0	0	0	0	0	0	0	0	0	0	0	0	0	0	0
OTU_574	0	0	0	0	2	2	4	0	0	0	0	0	0	0	0	2	2	3	2	0	0	0	0	0	0	0	0	2	3	1	0	0	0	0	0	0	0	0	0	0	0	0	0	0	0	0	0	0	0
OTU_575	1	0	0	0	0	0	0	2	0	3	0	0	1	0	0	0	1	0	0	1	0	0	0	1	1	3	1	1	5	2	0	0	0	0	4	4	1	0	0	0	0	2	0	0	1	3	1	11	3
OTU_576	0	0	0	0	0	0	2	0	0	0	0	0	0	0	0	0	0	0	1	1	0	0	0	0	1	0	0	0	0	0	0	0	0	2	0	0	0	0	0	0	0	0	0	0	0	0	0	0	0
OTU_577	0	0	0	0	0	2	0	0	0	0	0	0	0	0	1	0	0	1	0	1	0	0	0	2	0	0	0	0	0	0	0	1	0	0	1	0	0	0	3	0	1	1	0	0	0	2	0	1	0
OTU_578	0	0	0	0	0	0	0	0	0	0	0	0	0	0	0	0	0	0	0	0	0	0	0	1	0	0	3	0	0	0	0	13	2	0	0	0	0	0	0	0	0	0	0	10	0	4	12	0	0
OTU_579	0	7	0	0	0	0	0	0	0	0	0	0	0	9	0	0	0	0	0	0	0	0	0	0	0	5	0	0	0	0	0	0	0	0	0	0	0	0	0	0	0	0	0	0	0	0	0	0	0
OTU_580	0	0	0	0	0	0	0	0	0	0	2	0	0	0	0	0	0	0	0	0	0	0	8	0	3	1	0	10	8	4	0	0	0	4	0	2	3	4	1	0	0	0	0	0	0	0	0	1	6
OTU_581	0	0	0	0	0	2	4	0	0	0	0	0	0	0	0	0	0	5	1	0	0	0	0	0	0	0	0	0	0	4	0	0	0	0	0	0	0	0	0	0	0	0	0	0	0	0	0	0	0
OTU_582	0	0	0	0	0	4	5	0	0	8	9	0	0	0	0	0	0	4	5	0	0	0	0	2	0	0	5	0	0	12	0	0	0	0	5	0	0	0	0	0	0	0	0	0	0	0	0	0	0
OTU_583	0	0	0	0	0	3	0	0	0	1	0	0	0	0	4	2	1	0	0	1	2	0	0	0	0	0	0	0	0	0	0	0	0	0	0	0	0	1	0	5	1	0	0	1	0	0	0	0	0
OTU_584	0	0	0	0	0	0	0	0	0	6	0	0	0	0	0	0	0	0	0	0	0	0	0	9	0	0	0	0	0	0	0	4	2	0	0	0	0	0	0	0	0	0	0	0	1	1	16	0	2
OTU_585	0	0	0	0	0	1	0	0	0	4	3	0	0	0	0	0	0	1	0	0	0	0	0	8	0	0	33	0	0	1	0	0	0	0	3	0	0	0	0	0	0	0	0	0	0	0	0	0	0
OTU_586	0	0	0	0	0	2	3	0	0	10	7	0	0	0	0	0	0	1	3	0	0	0	0	9	0	0	3	0	0	6	0	0	0	0	0	0	0	0	0	0	0	0	0	0	0	0	0	0	0
OTU_587	0	0	0	0	0	0	0	0	0	0	0	0	0	0	0	0	0	0	0	0	0	0	0	0	0	0	0	0	0	0	0	0	0	0	4	0	0	0	0	0	0	0	0	0	0	0	0	0	0
OTU_588	0	0	0	0	0	0	0	0	0	0	0	0	0	0	0	0	0	0	0	0	0	0	0	0	0	0	0	0	0	0	0	0	0	0	59	0	0	0	0	0	0	0	0	0	1	0	0	0	0
OTU_589	0	0	0	0	0	7	2	0	0	2	5	0	0	0	0	0	0	4	5	0	0	0	0	4	0	0	7	0	1	6	0	0	0	2	7	0	0	0	0	0	0	0	0	0	0	0	0	0	0
OTU_590	0	0	0	0	0	5	6	0	0	2	0	0	0	0	0	0	0	5	4	0	0	0	0	1	0	0	0	0	0	5	0	0	0	0	6	0	0	0	0	0	0	0	0	0	0	0	0	0	0
OTU_591	0	0	0	0	0	0	0	0	0	2	0	0	0	0	0	0	0	0	0	0	0	0	0	42	0	0	9	0	0	0	0	0	0	2	18	0	0	0	0	0	0	0	0	0	0	0	0	0	0
OTU_592	0	0	0	0	0	0	0	0	0	0	0	0	0	0	0	0	0	0	0	0	0	0	0	2	0	0	0	0	0	0	0	4	9	0	0	0	0	0	0	0	0	0	0	6	9	24	6	0	0
OTU_593	0	0	0	0	0	5	1	0	0	3	0	0	0	0	0	0	0	0	4	0	0	0	0	3	0	0	0	0	0	6	0	0	0	0	5	0	0	0	0	0	0	0	0	0	0	0	0	0	0
OTU_594	0	0	0	0	0	0	0	0	0	0	0	0	0	1	0	0	0	1	0	1	0	10	2	0	3	0	0	0	0	0	0	0	0	0	0	0	0	0	0	0	0	0	0	0	0	0	0	0	0
OTU_595	0	0	2	1	0	0	1	0	0	1	1	4	1	0	0	0	0	0	2	0	0	0	0	0	0	0	5	1	2	0	0	2	3	0	0	3	2	2	0	0	3	0	1	0	0	0	0	0	0
OTU_596	0	0	0	0	0	12	7	0	0	8	4	0	0	0	0	0	0	12	5	0	0	0	0	0	0	0	2	0	0	14	0	0	0	0	1	0	0	0	0	0	0	0	0	1	0	0	0	0	0
OTU_597	0	0	0	0	0	4	3	0	0	0	0	0	0	0	0	0	0	4	1	0	0	0	0	2	0	0	0	0	0	1	0	0	0	0	0	0	0	0	0	0	0	0	0	0	0	0	0	0	0
OTU_598	0	0	0	0	0	0	0	1	0	0	0	0	0	0	0	0	0	0	0	0	0	0	0	0	0	0	0	0	0	0	0	0	0	0	0	0	0	2	0	0	0	0	0	0	0	0	0	0	0
OTU_599	0	0	0	1	2	0	0	0	0	0	0	0	0	0	0	3	3	0	1	0	0	0	0	2	0	0	0	1	2	1	0	0	0	0	3	0	0	0	0	2	3	3	0	0	0	0	0	0	0
OTU_601	0	0	0	0	0	0	0	0	0	0	0	0	0	0	0	0	0	0	0	0	0	0	0	0	0	0	0	0	0	0	0	0	0	0	0	0	0	0	0	0	0	0	0	1	0	0	26	2	1
OTU_602	0	0	1	0	0	12	8	0	0	16	35	0	0	0	0	0	0	9	11	0	0	0	0	18	0	0	19	0	0	19	0	0	0	1	11	0	0	0	0	0	0	0	0	0	0	0	0	0	0
OTU_603	0	0	0	0	0	0	0	0	0	4	2	0	0	0	0	0	0	0	0	0	0	0	0	61	0	0	2	0	20	0	2	2	0	0	4	2	0	1	0	2	10	0	4	0	0	3	0	3	5
OTU_604	0	0	0	0	0	0	0	0	0	0	0	0	0	0	0	0	0	0	0	0	0	0	0	0	0	0	0	0	2	0	0	0	0	0	0	0	0	0	0	0	0	0	0	0	0	0	0	0	0
OTU_605	0	0	0	0	0	3	16	0	0	10	11	0	0	0	0	0	0	3	9	0	0	0	0	8	0	0	4	0	0	9	0	0	0	0	2	0	0	0	0	0	0	0	0	0	0	0	0	0	0
OTU_606	0	0	0	0	0	9	4	0	0	8	5	0	0	0	0	0	0	3	11	0	0	0	0	0	0	0	3	0	0	12	0	0	0	0	1	0	0	0	0	0	0	0	0	0	0	0	0	0	0
OTU_607	0	0	0	0	2	2	2	0	0	0	0	0	0	0	0	0	3	1	1	0	0	0	0	0	0	1	0	0	3	1	0	0	0	0	0	0	0	0	0	0	0	0	0	0	0	0	0	0	0
OTU_608	0	1	1	0	0	0	0	0	0	1	0	0	0	0	0	0	0	0	0	0	0	2	0	0	0	1	0	0	0	0	0	0	0	0	0	0	0	2	0	1	0	0	0	2	1	2	13	2	0
OTU_609	0	0	1	0	0	4	0	0	0	0	0	0	2	0	1	2	1	8	0	1	1	0	6	1	0	1	0	3	0	2	0	0	0	2	0	0	0	0	0	0	1	0	0	0	4	0	1	3	2
OTU_610	0	0	0	0	0	7	3	0	0	0	0	0	0	0	0	0	0	1	1	0	0	0	0	2	0	0	0	0	0	1	0	0	0	0	0	0	0	0	0	0	0	0	0	0	0	0	0	0	0
OTU_611	0	0	0	0	0	0	0	0	0	0	0	0	0	0	0	0	0	0	0	0	0	0	0	9	0	0	2	0	0	0	0	0	0	1	20	0	0	0	0	0	2	0	0	0	0	0	0	3	0
OTU_612	0	0	0	0	0	0	0	0	0	0	0	0	0	0	0	0	0	0	0	0	0	0	0	0	0	0	0	0	0	0	0	0	0	1	0	3	3	4	6	0	0	0	0	0	0	0	0	4	12
OTU_613	0	8	0	0	0	0	0	0	0	0	0	0	0	14	0	0	0	0	0	0	0	0	0	0	0	9	0	0	0	0	0	0	0	0	0	0	0	0	0	0	0	0	0	0	0	0	0	0	0
OTU_614	0	0	0	0	0	0	0	0	0	2	3	0	0	0	0	0	0	0	0	0	0	0	0	13	0	0	8	0	0	0	0	3	2	0	15	1	3	1	0	0	0	0	1	0	3	0	12	0	2
OTU_615	0	0	0	0	0	3	1	0	0	6	10	0	0	0	0	0	0	4	2	0	0	0	0	5	0	0	9	0	0	5	0	0	0	0	8	0	0	0	0	0	0	0	0	0	0	0	0	0	0
OTU_616	0	0	0	0	0	1	5	0	0	0	0	0	0	0	0	0	0	0	1	0	0	0	0	3	0	0	0	0	0	4	0	0	0	2	9	0	0	0	0	0	0	0	0	0	0	0	0	0	0
OTU_617	0	1	6	0	0	0	0	0	0	0	0	0	0	1	3	0	0	0	0	0	0	0	0	0	0	0	0	0	0	0	0	0	0	0	0	0	0	0	0	0	0	0	0	0	0	0	0	0	0
OTU_618	0	0	0	0	0	0	0	0	0	0	0	0	0	0	0	0	0	0	0	0	0	0	0	0	0	0	0	0	0	0	0	0	0	0	7	0	0	0	0	0	0	0	0	0	0	0	2	0	0
OTU_619	0	3	0	1	0	27	0	0	0	0	0	0	0	0	0	2	0	3	0	0	0	0	0	0	0	0	0	0	0	0	0	0	0	0	0	0	0	0	0	0	2	0	0	0	0	0	0	0	0
OTU_620	0	0	0	0	0	0	0	0	0	0	0	0	0	0	0	0	0	0	0	0	0	0	0	0	0	0	0	0	0	0	2	0	0	0	0	6	0	8	0	0	0	0	0	0	0	0	0	4	0
OTU_621	0	0	0	0	0	6	0	0	0	0	0	0	0	0	0	0	0	4	2	0	0	0	0	0	0	0	0	0	0	4	0	0	0	0	0	0	0	0	0	0	0	0	0	0	0	0	0	0	0
OTU_622	0	0	0	0	0	0	0	0	0	3	0	0	0	0	0	0	0	0	0	0	0	0	0	87	0	0	3	0	0	0	2	0	0	0	0	0	0	0	0	0	0	0	0	0	0	0	0	0	0
OTU_623	0	0	0	0	0	0	0	0	0	0	2	0	0	0	0	0	0	0	0	0	0	0	0	0	0	0	3	0	0	0	0	0	5	0	23	0	2	0	0	0	0	0	1	0	6	2	14	0	1
OTU_624	0	0	0	0	0	0	3	0	0	4	4	0	0	0	1	0	0	1	4	0	0	0	0	0	0	0	1	0	0	0	0	0	0	0	13	0	0	0	0	0	0	0	0	0	0	0	0	0	0
OTU_625	0	1	0	0	2	3	2	0	0	0	0	0	0	0	0	0	6	3	5	0	0	0	0	0	0	3	0	0	11	8	0	0	0	0	0	0	0	0	0	0	0	0	0	0	0	0	0	0	0
OTU_626	1	0	2	0	0	0	3	0	0	0	0	0	0	3	0	1	0	0	0	0	0	0	0	0	0	0	0	1	2	0	0	2	0	0	0	0	0	0	0	0	1	0	0	0	0	0	1	0	0
OTU_627	0	0	0	0	0	0	0	1	0	0	0	0	0	0	0	0	0	0	0	0	0	0	0	0	0	0	0	0	0	0	0	1	2	2	0	1	0	0	0	0	0	0	0	0	0	2	0	0	0
OTU_628	0	0	0	0	0	3	4	0	0	5	1	0	0	0	0	0	1	3	2	0	0	0	0	9	1	0	12	0	0	6	0	0	2	0	4	0	0	0	0	0	0	0	0	0	6	0	0	2	1
OTU_629	0	0	0	0	0	2	0	0	0	0	0	0	3	0	0	0	1	11	0	0	3	0	0	0	0	0	0	0	0	1	0	0	0	0	0	0	0	0	0	0	0	0	0	0	0	0	0	0	0
OTU_630	0	0	0	0	0	0	0	0	0	0	0	0	0	0	0	0	0	0	0	0	0	0	0	0	0	0	0	0	0	0	0	0	0	0	0	0	0	0	0	0	0	0	0	0	1	0	0	0	0
OTU_631	0	0	0	0	0	6	6	0	0	4	8	0	0	0	0	0	0	4	3	0	0	0	0	7	0	0	2	0	0	8	0	0	0	0	10	0	0	0	0	0	0	0	0	0	0	0	0	0	0
OTU_632	0	0	0	0	0	5	3	0	0	8	3	0	0	0	0	0	0	8	4	0	0	0	0	1	0	0	0	0	0	15	0	0	0	0	1	0	0	0	0	0	0	0	0	0	0	0	0	0	0
OTU_633	0	0	0	0	0	0	0	0	0	0	0	0	0	0	0	0	0	0	0	0	0	0	0	0	0	0	0	0	0	0	0	0	0	0	0	0	0	0	0	0	0	0	0	1	0	3	12	1	2
OTU_634	0	0	0	0	0	0	0	0	0	0	0	0	0	1	0	0	0	2	0	7	0	0	0	0	0	0	0	0	8	0	0	0	0	1	0	0	0	0	0	2	0	0	1	0	0	0	0	0	1
OTU_635	0	0	0	0	0	0	0	0	0	0	0	0	0	0	0	0	0	0	0	0	0	0	0	0	0	0	0	0	0	0	0	0	0	0	40	0	0	0	0	0	0	0	0	0	0	0	0	0	0
OTU_636	0	0	0	0	0	0	0	0	0	0	0	0	0	0	0	0	0	0	0	0	0	0	0	0	0	0	0	0	0	0	0	0	0	42	0	0	0	0	0	0	0	0	0	0	0	0	0	0	0
OTU_637	0	0	0	0	0	0	0	0	0	0	0	0	0	0	0	0	0	0	0	0	0	0	0	0	0	0	0	0	0	0	0	0	0	0	0	0	0	0	0	0	0	0	0	0	0	0	0	0	0
OTU_638	0	5	0	0	0	0	0	0	0	0	0	0	0	10	0	0	0	0	0	0	0	0	0	0	0	11	0	0	0	0	0	0	0	0	0	0	0	0	0	0	0	0	0	0	0	0	0	0	0
OTU_639	0	0	0	0	0	6	1	0	0	4	8	0	0	0	0	0	0	3	5	0	0	0	0	6	0	0	3	0	0	3	0	0	0	0	3	0	0	0	0	0	0	0	0	0	0	0	0	0	0
OTU_640	0	0	0	0	0	0	0	0	0	0	1	0	0	0	0	0	0	0	0	0	0	0	0	4	0	0	2	0	0	0	0	0	0	1	4	0	0	0	0	0	0	0	0	0	0	0	0	0	0
OTU_641	0	0	0	0	0	0	0	0	0	4	0	0	1	0	1	0	0	0	0	0	0	0	0	0	0	0	1	0	2	0	0	0	0	0	0	0	0	0	0	0	0	0	0	0	1	0	5	0	0
OTU_642	0	0	1	2	1	6	0	0	0	2	5	1	0	0	7	0	0	1	0	1	0	1	0	5	0	0	1	0	3	0	0	0	0	1	3	3	3	2	5	15	4	0	1	3	0	2	1	2	1
OTU_643	0	0	0	0	0	0	0	0	0	1	0	0	0	0	0	0	0	0	0	0	0	0	0	1	0	0	0	0	0	0	0	0	0	0	0	0	0	0	0	0	0	0	0	0	0	0	0	0	0
OTU_644	0	0	0	0	0	0	0	0	0	0	0	0	0	0	0	0	0	0	0	0	0	0	0	0	0	1	0	2	0	0	0	0	0	0	0	0	0	0	0	0	0	0	0	0	0	0	0	0	0
OTU_645	0	0	0	0	0	1	1	0	0	1	1	0	0	3	1	4	1	3	5	0	1	0	18	0	0	0	0	1	0	1	0	0	0	3	0	0	0	0	0	0	0	0	0	0	0	0	0	0	0
OTU_646	0	0	0	0	0	0	0	0	0	3	0	0	0	0	0	0	0	0	0	0	0	0	0	26	0	0	2	0	0	0	0	0	0	1	3	0	0	0	0	0	0	0	0	0	0	0	0	0	0
OTU_647	0	0	2	0	0	0	0	0	0	1	4	0	0	0	0	0	0	0	0	0	0	0	0	0	0	0	0	0	0	0	0	0	0	16	1	0	0	0	0	0	0	0	0	0	0	0	0	0	2
OTU_648	0	0	0	12	0	0	0	0	0	0	0	0	0	0	0	19	0	0	0	0	0	0	0	0	0	0	0	12	0	0	0	0	0	0	0	0	0	0	0	0	0	0	0	0	0	0	0	0	0
OTU_649	0	0	0	1	0	0	0	0	0	0	0	0	0	0	0	0	0	0	0	0	0	0	0	0	0	0	0	0	0	0	0	1	40	0	0	1	0	1	1	0	0	0	0	0	0	0	0	0	0
OTU_650	0	0	0	0	0	10	7	0	0	5	18	0	0	0	0	0	0	9	10	0	0	0	0	13	0	0	9	0	0	12	0	0	0	2	6	0	0	0	0	0	0	0	0	0	0	0	0	0	0
OTU_651	3	3	0	0	0	3	0	0	0	1	0	0	0	1	4	0	0	1	1	0	0	1	2	0	4	0	0	0	2	3	1	0	0	2	0	0	0	0	0	0	0	1	0	0	1	6	2	0	0
OTU_652	0	0	0	0	0	0	0	0	0	0	0	0	0	0	0	0	0	0	0	0	0	0	0	0	0	0	0	0	0	0	0	0	0	0	18	0	1	0	0	0	0	0	0	0	1	0	0	0	0
OTU_654	0	3	0	0	0	0	0	0	0	0	0	0	0	2	0	0	0	0	0	0	0	0	0	0	0	4	0	0	0	0	0	0	0	0	0	0	0	0	0	0	0	0	0	0	0	0	0	0	0
OTU_655	0	1	0	0	0	0	0	0	0	0	1	0	0	0	0	0	0	0	0	0	0	0	0	0	0	0	0	0	0	0	0	0	0	42	0	0	0	0	0	0	0	0	0	1	0	0	0	0	0
OTU_657	43	13	43	42	189	33	64	553	28	50	11	10	17	20	47	180	30	63	14	25	34	3	162	6	36	57	5	39	71	309	32	9	29	6	10	56	76	49	2	7	7	23	5	41	440	5	13	19	11
OTU_658	0	0	0	0	0	3	1	0	0	15	20	0	0	0	0	0	0	0	5	0	0	0	0	24	0	0	2	0	0	3	0	0	0	0	3	0	0	0	0	0	0	0	0	0	0	0	0	0	0
OTU_659	0	0	0	0	0	0	0	0	0	0	21	0	0	0	0	0	0	0	0	0	0	0	0	3	0	0	4	0	0	0	0	3	1	0	0	0	0	0	0	0	0	0	0	7	4	9	14	0	0
OTU_660	0	0	0	0	0	0	0	0	0	0	0	0	0	0	0	0	0	0	0	0	0	0	0	0	0	0	0	0	0	0	0	2	0	0	87	0	0	0	0	0	0	0	0	0	2	0	0	0	0
OTU_661	0	0	0	0	0	0	0	0	0	0	0	0	0	0	0	0	0	0	0	0	0	0	0	11	0	0	1	0	0	0	0	0	0	14	32	0	0	0	0	0	0	0	0	0	0	0	0	0	0
OTU_662	0	0	0	0	0	4	4	0	0	0	0	0	0	0	0	0	0	3	5	0	0	0	0	7	0	0	0	0	0	3	0	0	0	0	0	0	0	0	0	0	0	0	0	0	0	0	0	0	0
OTU_663	0	0	0	0	0	2	1	0	0	0	0	0	0	0	0	0	0	2	2	0	0	0	0	0	0	0	0	0	0	4	0	0	0	0	0	0	0	0	0	0	0	0	0	0	0	0	0	0	0
OTU_664	0	0	0	0	0	0	0	0	0	0	1	0	0	0	0	0	0	0	0	0	0	0	0	26	0	0	3	0	0	0	0	0	0	4	2	0	0	0	0	0	0	0	0	0	0	0	0	0	0
OTU_665	0	0	0	0	0	4	12	0	0	3	1	0	0	0	0	0	0	6	7	0	0	0	0	4	0	0	8	0	0	11	0	0	0	0	4	0	0	0	0	0	0	0	0	0	0	0	0	0	0
OTU_666	0	0	0	0	0	5	1	0	0	10	4	0	0	0	0	0	0	3	2	0	0	0	0	7	0	0	6	0	0	2	0	0	0	0	6	0	0	0	0	0	0	0	0	0	0	0	0	0	0
OTU_667	0	0	0	0	0	0	0	0	0	2	0	0	0	0	0	0	0	0	0	0	0	0	0	62	0	0	62	0	0	0	0	0	0	0	0	0	0	0	0	0	0	0	0	0	0	0	0	0	0
OTU_668	2	0	0	1	0	1	0	0	0	0	5	0	0	0	0	0	0	0	0	0	0	0	0	2	4	0	5	3	0	1	0	0	0	0	0	0	0	0	2	0	0	0	0	0	0	0	1	0	1
OTU_669	1	40	3	1	1	2	3	5	1	0	0	24	2	2	0	0	4	0	3	2	0	0	47	4	23	23	0	20	18	13	13	17	13	44	4	7	25	27	7	6	178	716	32	8	10	3	6	3	117
OTU_670	0	0	0	3	0	1	5	0	0	0	0	0	0	0	0	2	1	1	1	0	0	0	0	0	0	0	0	1	1	2	0	0	0	0	0	0	0	0	0	0	0	0	0	0	0	0	0	0	0
OTU_672	0	0	0	0	0	0	0	0	0	45	0	0	0	0	0	0	0	0	0	0	0	0	0	1	0	0	1	0	0	0	0	0	0	4	0	0	0	0	0	0	0	0	0	0	0	0	0	0	0
OTU_673	0	0	0	0	0	0	0	0	0	0	1	0	0	0	0	0	0	0	0	0	0	0	0	0	0	0	13	0	0	0	0	3	33	0	0	0	0	0	0	0	0	0	0	3	53	0	12	0	0
OTU_674	0	0	0	0	0	1	0	0	0	7	11	0	0	0	0	0	0	1	2	0	0	0	0	12	0	0	11	0	0	2	0	0	0	0	3	0	0	0	0	0	0	0	0	0	0	0	0	0	0
OTU_675	0	0	0	0	3	0	4	0	0	0	0	0	0	0	0	0	0	0	3	0	0	0	0	0	0	0	0	0	1	0	0	0	0	0	0	0	0	0	0	0	0	0	0	0	0	0	0	0	0
OTU_677	0	0	0	0	0	0	1	0	0	16	1	0	0	0	0	0	0	1	3	0	0	0	0	14	0	0	2	0	0	6	0	0	0	0	0	0	0	0	0	0	0	0	0	0	0	0	0	2	0
OTU_678	0	0	6	0	0	0	0	0	0	0	0	0	0	0	2	0	0	0	0	0	0	0	0	0	0	0	0	0	0	0	0	0	0	0	0	0	0	0	0	0	0	0	0	0	0	0	0	0	0
OTU_679	0	0	0	0	0	0	0	0	0	0	1	0	0	0	0	0	0	0	0	0	0	0	0	0	0	0	3	0	0	0	0	0	0	0	0	2	0	0	6	0	0	0	0	0	0	0	0	3	0
OTU_680	0	0	0	0	0	9	6	0	0	36	13	0	0	0	0	0	0	5	6	0	0	0	0	15	0	0	20	0	0	10	0	0	0	0	5	0	0	3	0	0	0	0	0	0	0	0	0	0	0
OTU_683	0	0	0	0	0	8	0	0	0	0	0	0	0	0	0	0	0	1	0	0	0	2	0	0	0	0	0	0	0	1	0	0	0	0	0	0	0	0	0	8	0	0	0	0	0	0	0	0	0
OTU_684	0	0	0	0	0	6	3	0	0	2	1	0	0	0	0	0	0	3	1	0	0	0	0	0	0	0	0	0	0	4	0	0	0	0	3	0	0	0	0	0	0	0	0	0	0	0	0	0	0
OTU_685	0	0	4	0	0	0	0	0	0	0	0	0	0	0	5	0	0	0	0	0	0	0	0	0	0	0	0	0	0	0	0	0	0	0	0	0	0	0	0	0	0	0	0	0	0	0	0	0	0
OTU_686	0	2	0	0	0	0	0	0	0	1	1	1	0	2	0	0	0	0	0	0	0	0	0	1	0	3	0	0	0	0	0	4	1	7	5	7	2	1	2	2	2	8	2	2	0	0	0	0	0
OTU_687	0	6	0	0	0	0	0	0	0	0	0	0	0	4	0	0	0	0	0	0	0	0	0	0	0	6	0	0	0	1	0	0	0	0	0	0	0	0	0	0	0	0	0	0	0	0	0	0	0
OTU_688	0	0	0	0	0	3	3	0	0	0	0	0	0	0	0	0	0	0	0	0	0	0	0	0	0	0	0	0	0	1	0	0	0	0	0	0	0	0	0	0	0	0	0	0	0	0	0	0	0
OTU_689	0	0	0	0	0	10	10	0	0	4	0	0	0	0	0	0	0	3	7	0	0	0	0	10	0	0	6	0	0	11	0	0	0	0	0	0	0	0	0	0	0	0	0	0	0	0	0	0	0
OTU_690	0	0	2	1	0	6	1	0	1	0	0	0	0	1	2	0	0	2	1	0	0	1	0	0	0	1	1	0	0	2	0	3	0	0	0	0	0	0	0	0	0	0	0	0	2	0	2	0	0
OTU_691	0	9	0	0	0	0	0	0	0	0	0	0	0	2	0	0	0	0	0	0	0	0	0	0	0	6	0	0	0	0	0	0	0	0	0	0	0	0	0	0	0	0	0	0	0	0	0	0	0
OTU_692	0	1	0	2	0	0	0	0	1	0	0	0	0	0	0	0	0	0	0	0	0	0	0	0	0	0	0	0	0	0	0	0	0	0	0	0	0	0	0	0	0	1	0	1	0	0	0	0	0
OTU_693	0	0	0	0	1	1	4	0	0	0	0	0	0	0	0	0	0	1	1	0	1	0	0	0	0	0	0	0	0	2	0	1	1	0	0	4	0	0	2	0	0	0	0	2	2	1	0	0	0
OTU_694	0	0	0	0	0	0	0	0	0	0	4	0	0	0	0	0	0	0	0	0	0	0	0	101	0	0	1	0	0	0	0	0	1	0	0	1	0	2	0	0	0	0	0	0	0	0	6	0	3
OTU_695	0	0	0	0	0	4	3	0	0	0	0	0	0	0	0	0	0	4	2	0	0	0	0	0	0	0	0	0	0	6	0	0	0	0	0	0	0	0	0	0	0	0	0	0	0	0	0	0	0
OTU_696	0	0	0	0	0	0	0	0	0	0	0	0	0	0	0	0	0	0	0	2	0	0	0	0	0	0	0	0	0	0	0	0	0	0	0	0	0	0	0	0	0	0	0	0	0	0	0	0	0
OTU_697	0	0	0	0	0	0	0	0	0	0	0	0	0	0	0	0	0	0	0	0	0	0	0	0	0	0	0	0	0	0	0	0	0	0	52	0	0	0	0	0	0	0	0	0	0	0	0	0	1
OTU_698	0	0	0	0	0	3	3	0	0	0	0	0	0	0	0	0	0	3	2	0	0	0	0	0	0	0	0	0	0	8	0	0	0	0	0	0	0	0	0	0	0	0	0	0	0	0	0	0	0
OTU_700	0	0	0	0	0	0	0	0	0	0	0	0	0	0	0	0	0	0	0	0	0	0	0	0	0	0	0	0	0	0	0	0	0	0	0	0	0	9	3	0	0	0	0	1	0	0	0	0	5
OTU_702	0	0	0	0	0	0	0	0	0	0	2	0	0	0	0	0	0	0	0	0	0	0	0	0	0	0	0	0	0	0	0	3	1	0	0	0	0	0	0	0	0	0	0	0	1	0	9	0	0
OTU_703	0	0	5	0	0	0	0	0	0	2	0	0	0	0	4	0	0	0	0	0	0	0	0	0	0	0	0	0	0	0	0	1	0	0	0	0	0	0	0	1	1	0	0	0	0	0	3	2	0
OTU_704	0	0	0	0	0	0	0	0	0	1	0	0	0	0	0	1	1	0	0	0	1	1	1	0	0	0	0	0	0	0	0	0	0	2	0	0	0	0	0	0	2	0	0	0	0	0	0	0	0
OTU_705	62	23	20	24	1002	96	32	253	121	1	6	28	3	12	10	13	35	15	216	28	45	42	6	0	9	7	11	22	48	180	16	10	13	16	4	8	2	2	0	4	4	87	9	16	87	27	10	8	1
OTU_706	0	0	0	3	2	1	2	0	0	0	0	0	0	0	0	1	5	0	3	0	0	0	0	0	0	0	0	1	8	2	0	0	0	0	0	0	0	0	0	0	0	0	0	0	0	0	0	0	0
OTU_707	0	8	0	0	0	0	0	0	0	0	3	0	0	7	0	0	0	0	2	0	0	0	0	0	0	5	0	0	0	0	0	0	0	0	0	0	0	0	0	0	0	0	0	0	0	0	0	0	0
OTU_708	0	6	0	0	0	0	0	0	0	0	0	0	0	4	0	0	0	1	0	0	0	0	0	0	0	0	0	0	0	0	0	0	0	0	0	0	0	0	0	0	0	0	0	0	0	0	0	0	0
OTU_709	0	0	0	0	0	0	0	0	0	0	0	0	0	0	0	0	0	0	0	0	0	0	0	0	0	0	0	0	0	0	0	0	0	0	11	0	0	0	0	0	0	0	0	0	0	0	0	0	0
OTU_710	0	0	0	0	0	2	4	0	0	0	0	0	0	0	0	0	0	1	4	0	0	0	0	0	0	0	0	0	0	8	0	0	0	0	0	0	0	0	0	0	0	0	0	0	0	0	0	0	0
OTU_711	0	0	0	0	0	0	0	0	0	0	0	0	0	0	0	0	0	0	0	0	0	0	0	0	0	0	0	0	0	0	0	0	0	0	0	1	0	4	14	0	0	0	0	0	0	0	0	4	4
OTU_712	0	3	0	0	0	0	0	0	0	0	4	0	0	1	0	0	0	0	1	0	0	0	0	0	0	2	2	0	0	0	0	0	0	0	5	0	0	0	0	0	0	0	0	0	0	0	0	0	0
OTU_713	0	0	0	0	0	1	0	0	0	0	3	1	1	0	0	0	0	0	0	0	0	1	0	0	0	0	7	0	0	0	0	0	13	0	26	7	11	4	4	0	0	0	0	1	13	0	25	3	10
OTU_714	0	0	0	0	1	0	4	0	0	0	0	0	0	0	0	0	2	0	0	0	0	0	0	0	0	0	0	0	3	0	0	0	0	0	0	0	0	0	0	0	0	0	0	0	0	0	0	0	0
OTU_715	0	0	0	0	0	0	1	0	0	0	0	0	0	0	0	0	0	0	2	0	0	0	0	0	0	0	0	0	0	0	0	0	0	0	0	0	0	1	0	0	0	1	0	0	0	0	0	0	0
OTU_716	0	0	0	1	0	3	0	0	0	0	0	0	0	0	0	2	2	11	3	0	0	0	0	0	0	0	2	0	1	1	0	0	0	0	0	0	0	0	0	0	0	0	0	0	0	0	0	1	0
OTU_717	0	0	0	0	0	3	1	0	0	0	0	0	0	0	0	0	0	3	2	0	0	0	0	0	0	0	0	0	0	6	0	0	0	0	0	0	0	0	0	0	0	0	0	0	0	0	0	0	0
OTU_718	0	0	0	0	0	0	0	0	0	0	0	0	0	0	0	0	0	0	0	0	0	1	0	0	0	0	0	0	0	0	0	0	0	0	0	0	0	0	0	0	0	0	0	0	0	0	0	0	0
OTU_719	0	7	0	0	0	0	0	0	0	0	0	0	0	5	0	0	0	0	0	0	0	0	0	0	0	2	0	0	0	0	0	0	0	0	0	0	0	0	0	0	0	0	0	0	0	0	0	0	0
OTU_720	0	0	1	0	0	1	4	0	0	4	7	5	1	0	1	0	0	0	0	0	0	0	0	4	0	0	7	0	0	0	0	0	0	9	7	0	0	0	0	0	0	0	0	0	0	0	0	0	0
OTU_721	0	0	0	3	0	0	0	0	0	1	0	0	0	0	0	0	0	0	0	0	0	0	0	9	0	0	1	0	0	1	0	2	1	22	0	1	0	0	0	2	7	0	6	0	0	0	3	2	0
OTU_722	0	0	0	0	0	0	0	0	0	0	0	0	0	0	0	0	0	0	0	0	0	0	0	0	0	0	0	0	0	0	0	0	0	0	3	0	0	0	0	0	0	0	0	0	0	0	0	0	0
OTU_723	0	0	0	0	0	8	12	0	0	4	3	0	0	0	0	0	0	8	8	0	1	0	0	6	0	0	0	0	0	9	0	0	0	0	0	0	0	0	0	0	0	0	0	0	0	0	0	0	0
OTU_724	0	0	0	0	0	0	0	0	0	0	0	0	0	0	0	0	0	0	0	0	0	0	0	6	0	0	3	0	0	0	0	0	0	12	6	0	0	0	0	0	0	0	0	0	0	0	0	0	0
OTU_725	0	0	0	0	0	0	0	0	0	9	3	0	0	0	0	0	0	0	0	0	0	0	0	2	0	0	6	0	0	0	0	1	0	4	3	0	0	0	0	0	0	0	0	2	0	0	0	0	0
OTU_726	0	0	0	0	0	0	0	0	0	0	0	0	0	0	0	0	0	0	0	0	0	0	0	0	0	0	1	0	0	0	0	0	0	20	3	0	0	0	0	0	0	0	0	0	2	0	0	6	0
OTU_727	0	0	0	0	3	1	1	0	0	0	0	0	0	0	0	0	0	0	0	0	1	0	0	0	0	0	0	0	0	0	1	1	0	0	0	0	0	0	0	1	0	0	0	0	2	0	0	0	0
OTU_728	0	0	0	1	0	0	0	0	0	0	0	0	1	0	1	7	0	1	1	0	0	3	0	0	0	0	0	0	0	0	0	1	0	0	0	0	0	0	0	0	0	0	0	0	0	0	0	0	0
OTU_729	0	0	0	0	0	5	5	0	0	12	6	0	0	0	0	0	0	1	2	0	0	0	0	4	0	0	2	0	0	3	0	0	0	0	1	0	0	0	0	0	2	0	0	0	0	0	0	0	0
OTU_730	0	0	0	0	0	0	0	0	2	3	5	0	0	0	0	0	0	0	1	0	0	0	0	45	0	0	4	0	0	0	0	0	0	0	3	0	0	0	0	0	0	0	0	0	0	0	0	0	1
OTU_731	0	0	0	0	0	3	4	0	0	0	0	0	0	0	0	0	0	6	1	0	0	0	0	0	0	0	0	0	0	6	0	0	0	0	0	0	0	0	0	0	0	0	0	0	0	0	0	0	0
OTU_732	0	0	0	0	0	0	0	0	0	0	0	0	0	0	0	0	0	0	0	0	0	0	0	0	0	0	0	0	0	0	0	2	0	0	0	0	0	1	0	0	0	0	0	3	1	2	10	0	2
OTU_733	0	0	0	0	0	0	1	0	0	0	0	0	0	0	0	0	0	0	2	0	0	0	0	0	0	0	0	0	0	0	0	0	0	0	0	0	0	0	0	0	0	0	0	0	0	0	0	0	0
OTU_734	0	0	0	0	0	0	0	0	0	0	0	0	0	1	1	2	1	0	6	1	5	0	3	0	0	0	0	0	0	0	2	3	0	0	0	2	1	0	0	3	1	0	1	0	0	0	0	0	0
OTU_735	0	4	0	0	0	0	1	0	0	0	0	0	0	6	0	0	0	0	0	0	0	0	0	0	0	5	0	0	0	0	0	0	0	0	0	0	0	0	0	0	0	0	0	0	0	0	0	0	0
OTU_736	0	0	0	0	0	1	0	0	0	13	10	0	0	0	0	0	0	1	1	0	0	0	0	7	0	0	10	0	0	2	0	0	0	0	13	0	0	0	0	0	0	0	0	0	0	0	0	0	0
OTU_737	0	1	3	0	0	0	1	0	0	0	0	0	0	0	1	2	0	0	0	0	0	0	0	0	0	2	0	2	2	1	0	0	0	0	0	0	0	0	0	0	0	0	0	0	0	0	0	0	0
OTU_738	0	0	0	1	23	0	0	0	0	0	0	0	0	0	0	1	39	1	0	0	0	0	0	0	0	0	0	1	0	2	0	0	0	0	0	0	0	0	0	0	0	0	0	0	0	0	0	0	0
OTU_739	0	0	10	0	3	0	0	0	1	0	0	0	0	0	2	0	0	0	0	0	0	0	0	0	0	0	0	0	0	0	0	0	0	0	0	0	0	0	0	0	0	0	0	0	0	0	0	0	0
OTU_740	0	0	5	0	0	0	0	0	0	0	0	0	0	0	7	0	0	0	0	0	0	0	0	0	0	0	0	0	0	0	0	0	0	0	0	0	0	0	0	0	0	0	0	0	0	0	0	0	0
OTU_741	0	0	0	0	0	0	0	0	0	0	0	0	0	0	7	0	0	0	0	0	0	0	0	0	0	0	0	0	0	0	0	0	0	0	0	0	0	0	0	0	0	0	0	0	0	0	0	0	0
OTU_742	0	1	0	0	0	0	0	0	0	0	0	0	0	2	0	0	0	0	0	0	0	0	0	0	0	5	0	0	0	0	0	0	0	0	0	0	0	0	0	0	0	0	0	0	0	0	0	0	0
OTU_744	0	0	0	0	0	0	0	0	0	0	0	0	0	0	0	0	0	0	0	0	0	0	0	0	0	0	0	0	0	0	0	0	0	0	0	0	0	0	0	0	0	0	0	0	0	0	0	0	0
OTU_745	0	0	0	0	0	1	4	0	0	12	21	0	0	0	0	0	0	1	1	0	0	0	0	14	0	0	6	0	1	0	0	0	4	0	2	0	0	0	0	0	0	0	0	0	0	0	0	0	0
OTU_746	5	7	1	0	1	1	0	7	1	5	3	3	0	4	1	5	0	0	2	1	1	2	0	1	3	1	5	2	0	2	0	2	5	2	4	5	1	4	2	0	3	10	2	0	4	4	2	2	1
OTU_747	11	0	0	0	0	0	0	0	0	0	0	1	0	3	0	0	0	0	0	0	0	0	0	0	0	1	0	0	0	0	0	0	0	0	0	0	0	0	0	0	0	0	0	0	0	0	0	0	0
OTU_748	0	0	0	0	0	3	1	0	0	0	0	0	0	0	0	0	1	3	0	0	0	0	0	0	0	0	0	0	0	2	0	0	0	0	0	0	0	0	0	0	0	0	0	0	0	0	0	0	0
OTU_749	0	1	0	0	0	1	0	0	0	7	2	0	0	4	0	0	0	0	0	0	0	0	0	0	0	5	0	0	0	0	0	0	0	0	0	0	0	0	0	0	0	0	0	0	0	0	0	0	0
OTU_750	0	0	0	4	2	0	0	0	0	0	0	0	0	0	0	1	7	0	0	0	0	0	0	0	0	0	0	3	1	2	0	0	0	0	0	0	0	0	0	0	0	0	0	0	0	0	0	0	0
OTU_751	0	0	1	0	0	1	1	0	0	0	0	39	0	0	0	0	0	0	0	3	0	0	0	0	0	0	1	0	3	0	0	0	0	0	1	5	1	0	0	7	2	0	2	2	1	4	2	6	1
OTU_752	0	0	0	0	0	0	0	0	0	0	41	0	0	0	0	0	0	0	0	0	0	0	0	0	0	0	0	0	0	0	0	0	0	0	0	0	0	0	0	0	0	0	0	0	0	0	0	0	0
OTU_753	0	4	0	0	0	0	0	0	0	0	0	0	0	3	0	1	0	0	0	0	0	0	1	0	0	0	0	0	0	3	0	0	0	0	0	1	0	0	0	0	0	1	0	0	0	0	0	0	0
OTU_754	0	0	0	0	0	1	0	0	0	1	0	0	0	0	0	0	0	1	1	0	0	0	0	0	0	0	2	0	0	0	0	0	0	0	6	0	0	0	0	0	0	0	0	0	0	2	0	0	0
OTU_755	0	0	0	0	0	0	0	4	0	0	0	0	0	0	0	0	0	0	0	3	0	0	0	0	0	0	0	0	0	0	0	0	0	0	0	0	0	0	0	0	0	0	0	0	0	0	0	0	0
OTU_756	0	0	0	1	1	0	0	0	0	0	0	0	0	0	0	2	3	2	1	0	0	0	0	0	0	0	0	0	2	0	0	0	0	0	0	0	0	0	0	0	0	0	0	0	0	0	0	0	0
OTU_757	0	3	1	0	0	0	0	1	0	1	0	0	0	3	0	0	0	0	0	0	0	0	0	0	3	0	0	0	0	2	0	0	0	0	0	0	0	0	0	0	0	0	0	0	0	0	0	0	0
OTU_758	0	0	0	0	0	0	0	0	0	1	0	0	0	0	0	0	0	0	0	0	0	0	0	13	0	0	4	0	0	0	0	5	1	0	0	0	0	0	0	0	0	0	0	9	3	6	3	0	0
OTU_759	0	0	0	0	0	2	0	0	0	4	2	0	0	0	0	0	0	0	0	0	0	0	0	2	0	0	1	0	0	3	0	0	0	0	0	0	0	0	0	0	0	0	0	0	0	0	0	0	0
OTU_760	0	0	0	0	0	6	9	0	0	6	0	0	0	0	0	0	0	2	6	0	0	0	0	3	0	0	0	0	0	7	0	0	0	0	0	0	0	0	0	0	0	0	0	0	0	0	0	0	0
OTU_761	0	0	0	0	0	0	0	0	0	0	0	0	0	0	0	0	0	0	0	0	0	0	0	0	0	0	0	0	0	0	0	0	0	1	49	0	0	4	0	0	0	0	0	0	0	0	0	0	2
OTU_764	0	0	0	0	0	8	3	0	0	4	3	0	0	0	0	0	0	3	3	0	0	0	0	6	0	0	3	0	0	8	0	0	0	0	0	0	0	0	0	0	0	0	0	0	0	0	0	0	0
OTU_765	0	0	0	0	0	0	0	0	0	0	0	0	0	0	0	0	0	0	0	0	0	0	0	4	0	0	38	0	0	0	0	0	0	0	0	0	0	0	0	0	0	0	0	0	0	0	2	0	0
OTU_766	0	0	0	0	0	0	0	0	0	7	5	0	0	0	0	0	0	0	0	0	0	0	0	0	0	0	9	0	0	0	0	1	1	0	0	0	0	0	0	0	0	0	0	0	5	0	0	0	0
OTU_767	1	0	0	1	1	1	2	0	2	0	0	0	1	0	0	0	0	2	2	1	0	3	0	0	0	1	0	2	0	3	1	0	0	0	0	0	0	0	0	0	0	3	0	2	0	3	1	0	0
OTU_768	0	0	0	1	0	3	1	0	0	0	0	0	0	0	0	0	0	0	1	0	0	0	0	0	0	0	0	0	2	5	0	0	0	0	0	0	0	0	0	0	0	0	0	0	0	0	0	0	0
OTU_769	0	0	0	0	0	0	0	0	0	1	1	0	0	0	0	0	0	0	1	0	0	0	0	2	2	0	2	0	0	0	0	0	0	5	10	0	0	0	0	0	0	2	0	0	0	0	0	0	0
OTU_770	0	0	0	0	0	0	0	0	0	0	1	0	0	0	0	0	0	0	0	0	0	0	0	0	0	0	0	0	0	0	0	0	0	0	35	0	0	0	0	0	0	0	0	0	0	0	0	0	0
OTU_771	0	0	0	0	0	0	0	0	0	0	0	0	2	0	0	0	0	0	0	0	0	0	0	0	4	0	0	0	0	0	0	0	0	0	0	0	0	0	0	0	0	0	0	0	0	0	0	0	0
OTU_772	0	0	0	0	0	10	10	0	0	0	0	0	0	0	0	0	0	5	5	0	0	0	0	3	0	0	0	0	0	7	0	0	0	0	0	0	0	0	0	0	0	0	0	0	0	0	0	0	0
OTU_773	2	2	1	0	0	1	0	1	0	0	0	0	2	0	1	1	2	0	0	2	1	0	0	0	0	2	0	0	4	4	0	3	1	0	2	5	2	3	0	1	0	6	2	0	6	7	2	0	1
OTU_774	0	0	1	0	0	0	0	0	0	4	3	0	0	0	2	0	0	2	0	0	0	2	0	2	4	0	3	0	2	1	0	0	0	0	1	0	0	2	0	0	0	0	0	0	0	0	2	2	0
OTU_775	1	72	5	3	2	3	1	5	0	0	0	1	0	5	3	0	0	0	0	4	0	0	0	0	0	7	0	0	0	0	2	0	0	2	1	1	0	0	2	2	0	0	0	0	0	0	0	4	2
OTU_776	0	0	1	0	0	0	1	0	2	0	0	27	0	0	0	0	0	0	0	0	0	0	0	0	0	0	0	0	0	0	0	0	0	0	0	0	0	0	0	0	0	0	0	0	0	0	0	0	0
OTU_777	0	0	0	0	0	5	0	0	0	0	0	0	0	0	0	0	0	3	0	0	0	0	0	0	0	0	0	0	0	3	0	0	0	0	0	0	0	0	0	0	0	0	0	0	0	0	0	0	0
OTU_778	0	0	0	0	0	3	0	0	0	0	0	0	0	0	2	0	0	0	0	4	0	1	0	0	0	0	0	0	0	0	0	0	1	0	0	0	0	0	0	0	1	0	0	0	0	0	0	0	0
OTU_779	0	0	0	0	0	0	0	0	0	0	30	0	0	0	0	0	0	0	0	0	0	0	0	0	0	0	0	0	0	0	1	0	0	0	0	0	0	0	0	0	0	0	0	0	0	0	0	0	0
OTU_780	0	1	0	0	0	0	0	0	0	0	0	0	0	4	0	0	0	0	0	0	0	0	0	0	0	4	0	0	0	0	0	0	0	0	0	0	0	0	0	0	0	0	0	0	0	0	0	0	0
OTU_781	0	0	10	0	0	0	0	0	0	0	0	0	0	0	4	0	0	0	0	0	0	0	0	0	0	0	0	0	0	0	0	0	0	0	0	0	0	0	0	0	0	0	0	0	0	0	0	0	0
OTU_782	0	0	0	0	3	1	0	0	0	0	0	0	0	0	0	0	0	0	0	0	0	0	0	1	0	0	1	2	0	3	0	1	3	0	2	3	0	1	0	0	3	0	0	2	2	5	3	0	3
OTU_783	0	0	0	0	0	1	1	0	0	4	4	0	0	0	0	0	0	0	2	0	0	0	0	2	0	0	2	0	0	1	0	0	0	0	0	0	0	0	0	0	0	0	0	0	0	0	0	0	0
OTU_785	0	0	0	0	0	0	0	0	0	3	0	0	0	0	0	0	0	0	0	0	0	0	0	0	0	0	2	0	0	0	0	0	1	0	0	0	0	0	0	0	0	0	0	0	0	0	2	0	0
OTU_786	0	0	0	0	0	0	0	0	0	0	0	0	0	0	0	0	0	0	0	0	0	0	0	0	0	0	0	0	0	0	0	0	0	0	0	1	9	5	3	0	0	0	0	0	0	0	0	0	5
OTU_787	0	0	0	0	0	0	0	0	0	0	0	0	0	0	0	0	0	0	0	0	0	0	0	0	0	0	0	0	0	0	0	0	0	1	0	0	0	0	0	0	0	0	0	0	0	0	0	0	0
OTU_788	0	0	0	0	0	4	3	0	0	0	0	0	0	0	0	0	0	5	5	0	0	0	0	0	0	0	0	0	0	7	0	0	0	0	2	0	0	0	0	0	0	0	0	0	0	0	0	0	0
OTU_789	0	0	0	0	0	4	5	0	0	0	4	0	0	0	0	0	0	2	3	0	0	0	0	1	0	0	0	0	0	3	0	0	0	0	1	0	0	0	0	0	0	0	0	0	0	0	0	0	0
OTU_790	0	0	0	0	0	1	1	0	0	4	1	0	0	0	0	0	0	1	2	0	0	0	0	0	0	0	0	0	0	0	0	0	0	0	0	0	0	0	0	0	0	0	0	0	0	0	0	0	0
OTU_791	0	0	0	0	0	0	0	0	0	0	0	0	0	0	0	0	0	0	0	0	0	0	0	5	0	0	2	0	0	0	0	0	0	3	7	0	0	0	0	0	0	0	0	0	0	0	0	0	2
OTU_792	0	0	0	0	0	0	0	0	0	0	0	0	0	0	0	0	0	0	0	0	0	0	0	0	0	0	0	0	0	0	0	0	0	0	4	0	0	0	0	0	0	0	0	0	0	0	0	0	0
OTU_793	0	0	0	0	0	0	2	0	0	0	1	0	0	0	0	0	0	2	3	0	0	0	0	0	0	0	0	0	0	1	0	0	0	0	0	0	0	0	0	0	0	0	0	0	0	0	0	0	0
OTU_794	0	0	0	0	0	0	0	0	0	0	2	0	0	1	1	0	0	0	0	0	2	0	0	0	3	0	2	1	1	0	0	0	3	0	0	0	0	0	4	0	0	0	2	0	0	3	3	0	0
OTU_795	0	0	0	0	0	2	1	0	0	0	0	0	0	0	0	0	0	2	3	0	0	0	0	0	0	0	0	0	0	2	0	0	0	0	0	0	0	0	0	0	0	0	0	0	0	0	0	0	0
OTU_796	0	0	0	0	0	0	0	0	0	0	24	0	0	0	0	0	0	0	0	0	0	0	0	1	0	0	13	0	0	0	0	6	0	0	0	0	0	0	0	0	0	0	0	6	0	2	1	0	0
OTU_797	0	0	0	0	0	0	0	0	0	0	0	0	0	0	0	0	0	0	0	0	0	0	0	0	0	0	0	0	0	0	0	0	0	0	0	0	6	0	4	0	0	0	0	0	0	0	0	0	8
OTU_798	0	0	0	0	0	0	0	0	0	1	1	0	0	0	0	0	0	0	0	0	0	0	0	0	0	0	1	0	0	0	0	8	0	0	0	0	0	0	0	0	0	0	0	6	4	0	2	0	1
OTU_799	0	7	1	0	0	0	0	0	0	0	0	0	0	5	4	0	0	0	0	0	0	0	0	0	0	1	0	0	0	0	0	0	0	0	0	0	0	0	0	0	0	0	0	0	0	0	0	0	0
OTU_802	1	0	0	0	0	0	0	0	0	0	0	0	6	2	2	0	0	3	0	4	0	61	3	0	0	0	1	0	0	0	0	1	0	73	0	0	0	0	0	0	0	0	0	0	0	0	0	0	0
OTU_804	0	0	0	1	0	0	0	0	0	0	0	0	0	0	0	0	0	1	0	0	0	1	0	0	1	1	0	0	0	0	0	0	0	0	0	3	0	0	0	0	0	0	0	0	0	0	0	0	0
OTU_806	0	0	3	2	0	13	0	0	0	1	1	0	2	0	2	164	2	2	1	0	2	0	2	5	16	0	0	1	0	0	0	0	0	0	0	0	2	75	17	0	0	0	0	7	0	1	0	0	0
OTU_807	0	0	0	0	0	0	0	0	0	0	0	0	0	0	0	0	0	0	0	0	0	0	0	0	0	0	0	0	0	0	0	0	0	0	7	0	0	1	3	0	0	0	1	0	0	0	0	2	0
OTU_808	0	0	0	0	0	0	0	0	0	0	0	0	0	0	0	0	0	0	0	0	0	0	0	5	0	0	2	0	0	0	0	0	0	5	20	0	0	0	0	0	0	0	0	0	0	0	0	0	0
OTU_809	0	0	3	0	0	0	0	0	0	0	0	0	0	0	3	0	0	0	0	0	0	0	0	0	0	0	0	0	0	0	0	0	0	0	0	0	0	0	0	0	0	0	0	0	0	0	0	0	0
OTU_810	0	0	0	0	0	2	0	0	0	0	0	0	1	0	0	0	0	0	0	0	0	0	0	0	2	0	0	0	3	0	0	0	0	0	0	0	0	0	0	0	0	0	0	0	0	0	6	2	0
OTU_811	0	0	0	0	0	0	0	0	0	1	2	0	1	0	0	0	0	0	1	2	0	1	0	3	0	0	0	0	0	0	0	0	0	0	0	0	0	0	0	0	0	0	0	0	0	0	0	0	0
OTU_812	0	0	3	0	0	0	0	0	0	0	0	0	0	0	6	0	0	0	0	0	0	0	0	0	0	0	0	0	0	0	0	0	0	0	0	0	0	0	0	0	0	0	0	0	0	0	0	0	0
OTU_813	0	0	0	0	0	0	0	0	0	0	2	0	0	0	0	0	0	0	0	0	0	0	0	2	0	0	0	0	0	0	0	0	2	0	0	0	0	0	0	0	0	0	0	0	0	0	8	0	0
OTU_815	0	0	0	0	0	1	0	0	0	0	0	0	0	0	0	0	0	1	0	0	0	0	0	0	0	0	0	0	0	3	0	0	0	0	0	0	0	0	0	0	0	0	0	0	0	0	0	0	0
OTU_816	0	0	0	0	0	1	3	0	0	4	3	0	0	0	0	2	0	3	7	0	0	0	0	8	0	0	13	0	0	3	0	0	0	0	1	0	0	0	0	0	0	0	0	0	0	0	0	0	0
OTU_817	0	0	0	0	0	0	0	0	0	8	4	0	0	0	0	0	0	0	0	0	0	0	0	4	0	0	3	0	0	0	0	0	0	0	0	0	0	0	0	0	0	0	0	0	0	0	0	0	0
OTU_818	0	0	0	0	0	5	2	0	0	0	0	0	0	0	0	0	0	3	3	0	0	0	0	0	0	0	0	0	0	4	0	0	0	0	0	0	0	0	0	0	0	0	0	0	0	0	0	0	0
OTU_819	0	0	0	0	0	0	0	0	0	11	1	0	0	0	0	0	0	0	0	0	0	0	0	9	0	0	8	0	0	0	0	0	0	0	9	0	0	0	0	0	0	0	0	0	0	0	2	0	0
OTU_820	0	1	0	0	0	0	0	0	0	2	0	1	2	0	1	0	3	0	0	0	1	0	0	0	3	0	0	0	2	0	0	0	0	19	1	1	0	0	0	2	4	0	1	0	0	0	0	0	5
OTU_821	1	3	9	31	0	18	3	0	1	9	3	11	2	3	5	83	22	5	196	11	12	3	3	1	1	0	1	4	31	3	3	2	0	2	0	0	0	6	1	3	4	0	0	6	4	3	51	9	3
OTU_822	0	0	0	0	0	4	1	0	0	8	0	0	0	0	0	0	0	2	1	0	0	0	0	7	0	0	2	0	0	0	0	0	0	0	3	0	0	0	0	0	0	0	0	0	0	0	0	0	0
OTU_823	0	0	0	0	0	0	0	0	0	0	0	0	0	0	0	0	0	0	0	0	0	0	0	0	0	0	0	0	0	0	0	0	1	0	1	1	0	0	0	4	1	4	0	8	0	3	7	0	1
OTU_824	0	0	0	0	0	0	0	0	0	0	0	0	0	0	0	0	0	0	0	0	0	0	0	0	0	0	0	0	0	0	0	0	0	0	0	0	0	0	0	0	0	0	0	0	0	0	0	0	0
OTU_825	0	0	0	0	0	0	0	0	0	0	0	0	0	0	0	0	0	0	0	0	0	0	0	0	0	0	0	0	0	0	0	0	0	0	34	0	0	1	0	0	0	0	0	0	0	0	2	0	2
OTU_826	0	0	0	1	0	0	0	0	0	0	0	0	0	0	0	1	0	0	0	0	0	0	0	0	0	0	0	2	0	3	0	0	0	0	0	0	0	0	0	0	0	0	0	0	0	0	0	0	0
OTU_827	0	0	0	0	0	0	0	0	0	0	0	1	0	0	2	0	0	0	0	0	0	0	0	0	0	0	0	0	0	0	0	0	0	0	0	0	0	0	0	0	0	0	0	0	0	0	0	0	0
OTU_828	0	0	0	0	0	1	0	0	0	0	0	0	0	0	0	0	0	3	0	0	0	0	0	0	0	0	3	0	0	7	0	0	0	0	15	0	1	0	0	0	0	3	0	0	0	2	0	1	0
OTU_829	0	0	0	0	0	1	0	0	0	0	0	0	0	0	0	0	1	1	2	0	0	0	0	0	0	0	0	0	6	0	0	0	0	0	0	0	0	0	0	0	0	0	0	0	0	0	0	0	0
OTU_830	3	7	1	95	2	3	6	4	2	0	2	10	0	0	2	7	0	0	0	1	0	0	0	0	2	0	0	10	6	3	4	4	0	0	0	2	0	2	9	2	3	3	0	2	1	1	68	2	3
OTU_831	0	0	0	0	0	11	6	0	0	15	9	0	0	0	0	0	0	14	9	0	0	0	0	9	0	0	13	0	0	15	0	0	0	0	5	0	0	0	0	0	0	0	0	0	0	0	0	0	0
OTU_832	0	3	0	0	0	0	0	0	0	0	0	0	0	5	0	0	0	0	0	0	0	0	0	0	0	2	0	0	0	0	0	0	0	0	0	0	0	0	0	0	0	0	0	0	0	0	0	0	0
OTU_833	0	0	0	0	0	0	0	0	0	0	0	0	0	0	0	0	0	0	0	0	0	0	0	0	0	0	0	0	0	0	0	0	0	0	0	0	3	3	0	0	0	0	0	0	0	0	0	0	4
OTU_834	0	0	0	0	0	2	4	0	0	0	0	0	0	0	0	0	0	0	2	0	0	0	0	8	0	0	2	0	0	2	0	0	0	0	0	0	0	0	0	0	0	0	0	0	0	0	0	0	0
OTU_835	0	0	0	0	0	4	1	0	0	0	0	0	0	0	0	0	0	1	3	0	0	0	0	0	0	0	0	0	0	1	0	0	0	0	0	0	0	0	0	0	0	0	0	0	0	0	0	0	0
OTU_836	0	1	0	2	0	0	0	0	0	0	0	0	0	4	0	0	0	0	0	0	0	0	0	0	0	2	0	0	0	0	0	0	0	0	0	0	0	0	0	0	0	0	0	0	0	0	0	0	0
OTU_837	0	0	0	0	0	0	0	0	0	0	0	0	0	0	0	0	0	0	1	0	0	2	0	0	2	0	0	0	0	2	0	0	0	0	0	0	2	0	0	0	0	0	0	0	0	0	0	0	0
OTU_838	0	0	0	0	0	0	0	0	0	2	4	0	0	0	0	0	0	3	1	0	0	0	0	4	0	0	2	0	0	3	0	0	0	0	6	0	0	0	0	0	0	0	0	0	0	0	0	0	0
OTU_839	0	0	0	0	0	0	0	0	0	0	0	0	0	0	0	0	0	0	0	0	0	0	0	4	0	0	7	0	0	0	0	1	0	0	2	0	0	0	0	0	0	0	0	0	2	1	4	0	0
OTU_840	2	6	1	3	5	2	0	117	1	16	0	5	3	3	2	4	1	3	1	3	1	10	12	3	3	5	4	1	11	0	2	1	2	0	0	3	0	0	0	0	0	0	0	6	1	0	2	4	0
OTU_841	0	0	0	0	0	0	0	0	0	0	0	0	0	0	0	0	0	0	0	0	0	0	0	1	0	0	3	0	0	0	0	2	1	0	1	0	0	1	2	0	2	2	2	2	2	2	1	5	3
OTU_842	0	0	0	0	0	2	1	0	0	0	0	0	0	0	0	0	0	0	4	0	0	0	0	4	0	0	0	0	0	4	0	0	0	0	0	0	0	0	0	0	0	0	0	0	0	0	0	0	0
OTU_843	0	0	0	0	0	2	1	0	0	0	0	0	0	0	0	0	0	1	1	0	0	0	0	0	0	0	0	0	0	1	0	0	0	0	0	0	0	0	0	0	0	0	0	0	0	0	0	0	0
OTU_844	0	1	0	0	0	0	0	0	0	0	0	0	0	0	0	0	0	0	0	0	0	0	0	0	0	0	0	0	0	0	0	23	0	0	0	3	3	0	1	0	0	0	0	1	0	0	0	0	0
OTU_845	0	0	0	0	0	6	1	0	0	0	0	0	0	0	0	0	0	0	2	0	0	0	0	0	0	0	0	0	0	1	0	0	0	0	0	0	0	0	0	0	0	0	0	0	0	0	0	0	0
OTU_847	0	0	0	1	0	3	0	0	0	0	0	0	0	0	0	0	0	0	0	0	0	0	0	0	0	0	0	1	0	2	0	0	0	0	0	0	0	0	0	0	0	0	0	0	0	0	0	0	0
OTU_848	0	0	0	0	1	0	0	0	0	0	0	0	2	0	0	0	0	9	0	0	0	0	0	0	0	0	0	0	0	0	0	0	0	0	0	0	0	0	0	0	0	0	0	0	0	0	0	0	0
OTU_849	0	0	0	0	0	0	0	0	0	0	0	0	0	0	0	0	0	0	0	0	0	0	0	0	0	0	0	0	0	0	0	0	0	0	0	7	3	0	1	0	0	0	0	0	0	0	0	14	1
OTU_850	0	0	0	0	0	0	0	0	0	0	0	0	0	0	0	0	0	0	0	0	0	0	0	0	0	0	0	0	0	0	0	0	0	0	0	0	2	0	0	0	0	0	0	0	0	2	0	0	0
OTU_851	0	0	0	0	0	0	0	0	0	0	0	0	0	0	0	0	0	0	0	0	0	0	0	0	0	0	0	0	0	0	0	0	0	0	19	0	0	0	0	0	0	0	0	0	0	0	2	0	0
OTU_852	0	0	0	0	0	0	0	0	0	0	0	0	0	0	0	0	0	0	0	0	0	0	0	8	0	0	26	0	0	0	0	0	5	0	0	0	0	0	0	0	0	0	0	0	2	0	7	0	0
OTU_853	0	0	0	0	0	7	3	0	0	5	3	0	0	0	0	0	0	3	5	0	0	0	0	4	0	0	1	0	0	3	0	0	0	0	2	0	0	0	0	0	0	0	0	0	0	0	1	0	0
OTU_855	0	0	0	0	0	0	0	0	0	0	0	0	0	0	0	0	0	0	0	0	0	0	0	3	0	0	1	0	0	0	0	0	2	0	0	0	0	0	0	0	0	0	0	0	1	0	7	0	0
OTU_856	0	0	0	0	0	0	1	0	0	0	0	0	0	0	0	0	0	0	0	0	0	0	0	0	0	0	3	0	0	0	0	0	0	7	0	0	1	1	0	0	0	0	0	0	0	0	1	0	0
OTU_857	0	0	0	0	0	0	0	0	0	0	0	0	0	0	0	0	0	0	0	0	0	0	0	9	0	0	1	0	0	0	0	6	2	0	0	0	0	6	0	0	0	0	0	2	0	0	2	0	1
OTU_858	0	0	3	0	0	0	0	0	0	0	0	0	0	4	4	0	0	0	0	0	0	0	0	0	0	1	0	0	0	0	0	0	0	0	0	0	0	0	0	0	0	0	0	0	0	0	0	0	0
OTU_859	0	0	0	0	0	5	3	0	0	0	0	0	0	0	0	0	0	3	2	0	0	0	0	0	0	0	0	0	0	2	0	0	0	0	0	0	0	0	0	0	0	0	0	0	0	0	0	0	0
OTU_860	0	0	0	0	0	0	0	0	0	0	0	0	0	0	0	0	0	0	0	0	0	0	0	0	0	0	0	0	0	0	0	0	0	0	1	0	0	0	0	0	0	0	0	0	0	0	0	0	0
OTU_861	0	0	0	0	0	0	0	0	0	0	0	0	0	0	0	0	0	0	0	0	0	0	0	0	0	0	0	0	0	0	0	0	0	0	0	0	0	0	1	32	0	0	0	0	0	0	0	0	0
OTU_864	0	0	0	0	0	1	6	0	0	0	0	0	0	0	0	0	0	0	3	0	0	0	0	0	0	0	0	0	0	2	0	0	0	0	0	0	0	0	0	0	0	0	0	0	0	0	0	0	0
OTU_865	0	0	0	0	0	0	0	0	0	0	1	0	0	0	0	0	0	0	0	0	0	0	0	1	0	0	1	0	0	0	0	0	0	0	124	2	0	0	0	0	0	0	0	0	0	0	3	0	0
OTU_866	0	0	0	0	0	1	1	0	0	10	7	0	0	0	0	0	0	2	1	0	0	0	0	2	0	1	0	0	0	1	0	0	0	0	0	0	0	0	0	0	0	0	0	0	0	0	0	0	0
OTU_867	0	0	0	0	0	3	6	0	0	5	5	0	0	0	0	0	0	5	7	0	0	0	0	2	0	0	0	0	0	2	0	0	0	0	2	0	0	0	0	0	0	0	0	0	0	0	0	0	0
OTU_868	0	0	0	0	0	0	0	0	0	4	0	0	0	0	0	0	0	0	0	1	1	5	0	0	0	1	0	0	0	0	0	0	0	0	0	0	1	2	7	0	1	0	0	0	0	4	1	1	0
OTU_869	0	0	0	0	0	2	3	0	0	4	6	0	0	0	0	0	0	6	3	0	0	0	0	0	0	0	0	0	0	5	0	0	0	0	0	0	0	0	0	0	0	0	0	0	0	0	0	0	0
OTU_870	0	0	0	0	0	1	0	0	0	10	0	0	0	0	0	0	0	0	0	0	0	0	0	8	0	0	0	0	0	0	3	0	0	0	0	0	0	0	0	1	0	0	0	0	0	0	0	0	0
OTU_871	0	1	1	6	0	2	0	0	0	0	1	0	0	0	2	0	1	4	3	1	0	0	0	2	1	0	0	1	2	2	0	0	0	0	1	0	0	3	0	0	1	0	0	0	0	2	0	0	0
OTU_872	0	0	0	0	0	2	4	0	0	0	3	0	0	0	0	0	0	1	1	0	0	0	0	3	0	0	1	0	0	4	0	0	0	0	0	0	0	0	0	0	0	0	0	0	0	0	0	0	0
OTU_873	0	0	0	0	0	12	5	0	0	4	9	0	0	0	0	0	0	6	14	0	0	0	0	2	0	0	0	0	0	9	0	0	0	0	4	0	0	0	0	0	0	0	0	0	0	0	0	0	0
OTU_874	0	0	0	0	0	13	19	0	0	7	5	0	0	0	0	0	0	7	10	0	0	0	0	1	0	0	0	0	0	21	0	0	0	0	0	0	0	0	0	0	0	0	0	0	0	0	0	0	0
OTU_875	0	0	0	0	0	4	2	0	0	4	0	0	0	0	0	0	0	1	0	0	0	0	0	1	0	0	3	0	0	3	0	0	0	0	0	0	0	0	0	0	0	0	0	0	0	0	0	0	0
OTU_876	0	0	0	0	0	5	9	0	0	1	11	0	0	0	0	0	0	6	8	0	0	0	0	2	0	0	11	0	0	7	0	0	0	0	7	0	0	0	0	0	3	0	0	0	0	0	0	0	0
OTU_877	0	0	0	0	0	3	0	0	0	0	0	0	0	0	0	0	0	7	1	0	0	0	0	0	0	0	0	0	0	1	0	0	0	0	0	0	0	0	0	0	0	0	0	0	0	0	0	0	0
OTU_878	0	0	0	0	0	0	0	0	0	0	0	0	0	0	0	0	0	0	0	0	0	0	0	0	0	0	0	0	0	0	0	0	7	0	0	0	0	0	0	0	0	0	0	1	3	0	3	0	0
OTU_879	0	0	0	1	0	1	0	0	0	0	0	0	0	0	0	1	0	0	0	0	0	0	0	0	0	0	0	1	0	0	0	0	0	0	0	0	0	0	0	6	0	0	0	0	0	0	0	0	0
OTU_880	0	2	0	0	0	0	0	0	0	0	0	0	0	0	0	0	0	0	0	0	0	0	0	2	0	0	2	0	0	1	0	0	0	17	1	0	0	0	0	0	0	0	0	0	0	0	4	0	0
OTU_881	0	0	0	0	0	1	2	0	0	32	3	0	0	0	0	0	0	2	0	0	0	0	0	14	0	0	0	0	0	1	0	0	0	1	0	0	0	0	0	0	0	0	0	0	0	0	0	0	0
OTU_882	0	0	0	0	0	0	2	0	0	0	0	0	0	0	0	0	0	2	2	0	0	0	0	0	0	0	0	0	0	0	0	0	0	0	0	0	0	0	0	0	0	0	0	0	0	0	0	0	0
OTU_883	0	0	0	0	0	3	4	0	0	10	9	0	0	0	0	0	0	3	4	0	0	0	0	7	0	0	3	0	0	10	0	0	0	0	1	0	0	0	0	0	0	0	0	0	0	0	0	0	0
OTU_884	0	0	3	0	0	0	0	0	0	0	0	0	0	0	8	0	0	0	0	0	0	0	0	0	0	0	0	0	0	0	0	0	0	0	0	0	0	0	0	0	0	0	0	0	0	0	0	0	0
OTU_885	0	0	0	0	0	0	0	0	0	0	0	0	0	0	1	0	0	0	0	0	0	0	0	0	6	0	0	0	0	1	0	0	0	0	3	0	0	0	0	0	3	1	0	0	0	0	0	0	0
OTU_886	0	0	0	0	0	0	0	1	0	0	0	0	0	0	0	0	0	0	0	0	0	0	0	0	0	0	0	0	0	0	0	0	0	0	0	4	0	3	0	0	0	0	0	0	0	0	0	0	2
OTU_887	0	0	1	0	0	0	0	0	0	0	0	0	0	0	5	0	2	0	0	0	0	0	0	0	0	0	0	0	1	0	0	0	0	0	0	0	0	0	0	0	0	0	0	0	0	0	0	0	0
OTU_888	0	0	0	0	0	0	0	0	0	0	0	0	0	0	0	0	0	0	0	0	0	0	0	0	0	0	0	0	0	0	0	3	0	0	5	0	0	0	0	0	0	0	0	1	1	0	18	1	0
OTU_889	0	0	0	0	0	0	0	0	0	0	0	0	0	0	0	0	0	0	0	0	0	0	0	1	0	0	0	0	0	0	0	0	0	1	0	0	0	0	0	0	0	0	0	0	0	0	0	0	0
OTU_890	0	0	0	0	0	4	0	0	0	0	1	0	0	0	0	0	0	1	1	0	0	0	0	1	0	0	0	0	0	3	0	0	0	0	0	0	0	0	0	0	0	0	0	0	0	0	0	0	0
OTU_891	0	0	0	0	0	1	0	0	0	0	0	0	0	0	0	0	0	0	0	0	0	0	0	0	0	0	0	0	0	2	0	2	0	0	0	2	0	0	0	0	4	0	0	0	0	0	1	0	0
OTU_893	0	0	0	0	0	0	0	0	0	0	1	0	0	0	0	0	0	0	0	0	0	0	0	0	0	0	1	0	0	0	0	0	0	0	0	0	0	0	0	0	0	0	2	2	1	8	0	3	4
OTU_894	0	0	0	0	0	0	0	0	0	0	0	0	0	0	0	0	0	0	0	0	0	0	0	0	0	0	0	0	0	0	0	0	0	22	0	0	0	0	0	0	0	0	0	0	0	0	0	0	0
OTU_895	0	0	0	0	0	0	0	0	0	0	0	0	0	0	0	0	0	0	1	0	0	0	0	0	0	0	0	0	0	0	0	0	0	0	0	0	0	0	0	0	0	0	0	0	0	0	0	2	0
OTU_896	0	0	0	0	0	1	0	0	0	5	6	0	0	0	1	1	0	0	0	0	0	0	7	3	0	0	3	3	0	1	0	0	0	45	4	1	6	0	0	0	0	0	0	0	0	6	0	0	0
OTU_898	0	4	5	0	0	0	0	0	0	0	0	0	0	0	1	0	0	0	0	0	0	0	0	0	1	0	1	0	0	3	0	1	1	5	0	0	0	0	1	2	0	0	0	0	0	0	1	0	1
OTU_899	0	0	0	0	0	11	6	0	0	3	1	0	0	0	0	0	0	8	13	0	0	0	0	4	0	0	13	0	0	18	0	0	0	0	0	0	0	0	0	0	0	0	0	0	0	0	0	0	0
OTU_900	0	0	0	0	0	0	0	0	0	2	0	0	0	0	0	2	0	1	0	0	0	0	0	0	0	0	5	3	0	1	1	0	2	3	3	0	0	0	0	0	0	0	0	1	2	0	0	0	0
OTU_901	0	0	0	0	0	0	0	0	0	0	0	0	0	0	0	0	0	0	0	0	0	0	0	0	0	0	0	0	0	0	0	0	0	0	16	0	0	0	0	0	0	0	0	0	0	0	0	0	1
OTU_902	0	0	0	0	0	0	0	0	0	0	0	0	0	0	0	0	0	0	0	0	0	0	0	1	0	0	0	0	0	0	0	0	0	0	9	0	0	0	0	0	0	0	0	0	0	0	0	0	0
OTU_903	0	0	0	0	0	2	5	0	0	2	4	0	0	0	0	0	0	4	3	0	0	0	0	4	0	0	2	0	0	2	0	0	0	0	0	0	0	0	0	0	0	0	0	0	0	0	0	0	0
OTU_904	0	0	0	0	0	0	0	0	0	0	0	0	0	0	0	0	0	0	0	0	0	7	0	0	0	0	0	0	0	0	0	0	0	0	0	0	0	0	0	0	0	0	0	0	0	0	0	0	0
OTU_905	0	0	0	0	0	1	0	0	0	0	0	0	0	0	0	0	0	0	0	0	0	0	0	0	0	0	2	0	0	0	0	0	0	0	0	0	0	0	0	0	0	0	0	0	0	0	0	0	0
OTU_907	0	3	0	0	0	0	0	0	0	0	0	0	0	4	0	0	0	0	0	0	0	0	0	0	0	3	0	0	0	0	0	0	0	0	0	0	0	0	0	0	0	0	0	0	0	0	0	0	0
OTU_909	0	0	0	0	0	0	0	0	0	0	0	0	0	0	0	0	0	0	0	0	0	0	0	0	0	0	0	0	0	0	0	0	0	0	1	0	0	1	3	0	0	0	0	0	0	0	0	4	0
OTU_910	0	0	0	0	0	0	0	0	0	0	0	0	0	0	0	0	0	0	0	0	0	0	0	0	0	0	0	0	0	0	0	0	0	0	0	0	4	2	0	0	0	0	0	0	0	0	0	0	3
OTU_911	0	0	0	0	0	2	0	0	0	0	0	0	0	0	0	0	0	5	1	0	0	0	0	0	0	0	0	0	0	3	0	0	0	0	0	0	0	0	0	0	0	0	0	0	0	0	0	0	0
OTU_912	0	0	2	0	0	0	0	0	0	9	1	0	0	0	0	0	0	0	0	0	0	0	0	7	0	0	13	0	0	0	0	0	0	1	0	0	3	0	0	0	0	0	0	0	0	0	0	0	0
OTU_913	0	3	0	0	0	0	0	0	0	0	0	0	0	4	0	0	0	0	0	0	0	0	0	0	0	2	0	0	0	0	0	0	0	0	0	0	0	0	0	0	0	0	0	0	0	0	0	0	0
OTU_915	0	0	0	0	0	0	0	0	0	0	0	0	0	0	0	0	0	0	0	0	0	0	0	4	0	0	3	0	0	0	0	6	0	0	0	0	0	1	0	0	0	0	0	4	3	1	4	0	0
OTU_916	0	0	0	0	0	0	0	0	0	0	0	0	0	0	0	0	0	0	0	0	0	1	0	0	0	0	0	0	1	0	0	1	0	0	2	0	0	0	0	0	0	0	0	1	0	0	0	0	0
OTU_917	0	0	0	0	0	0	0	0	0	0	0	0	0	0	0	0	0	0	0	0	0	0	0	0	0	0	0	0	0	0	0	0	0	3	0	0	0	7	1	0	0	0	0	0	0	0	0	0	0
OTU_918	0	3	0	0	0	0	0	0	0	1	0	0	0	1	0	0	0	0	0	0	0	0	0	0	0	2	0	0	0	0	0	0	0	0	0	0	0	0	0	0	0	0	0	0	0	0	0	0	0
OTU_920	0	0	0	0	0	0	0	0	0	0	3	0	0	0	0	0	0	0	0	0	0	0	0	29	0	0	2	0	0	0	0	0	0	2	11	0	0	0	0	0	0	0	0	0	0	1	0	0	2
OTU_921	0	0	0	0	0	0	0	0	0	0	2	0	0	0	0	0	1	0	0	0	0	0	0	14	0	0	3	0	0	0	2	0	0	11	34	0	0	0	2	0	0	0	0	0	0	2	0	0	0
OTU_922	0	0	0	0	0	1	3	0	0	2	0	0	0	0	0	0	0	2	2	0	0	0	0	1	0	0	0	0	0	0	0	0	0	0	0	0	0	0	0	0	0	0	0	0	0	0	0	0	0
OTU_923	0	0	1	0	0	0	1	0	0	23	14	0	0	0	0	0	0	1	0	0	0	0	0	17	0	0	18	0	0	0	0	0	0	0	3	0	0	0	0	0	0	0	0	0	0	0	1	0	0
OTU_924	0	0	0	0	0	1	0	0	0	0	0	0	0	0	0	0	0	1	0	0	0	0	0	0	0	0	0	0	0	2	0	0	0	0	0	0	0	0	0	0	0	0	0	0	0	0	0	0	0
OTU_925	66	187	27	71	15	9	18	10	8	148	1507	139	37	135	10	6	7	4	6	10	7	48	2	94	152	1927	84	76	106	104	417	79	3	188	402	20	12	6	8	19	18	15	44	18	6	8	38	24	6
OTU_926	0	0	0	0	0	1	6	0	0	1	4	0	0	0	0	0	0	1	3	0	0	0	0	0	0	0	0	0	0	3	0	0	0	0	0	0	0	0	0	0	0	0	0	0	0	0	0	0	0
OTU_927	0	0	0	0	0	1	3	0	0	0	0	0	0	0	0	0	0	0	2	0	0	0	0	0	0	0	0	0	0	1	0	0	0	0	0	0	0	0	0	0	0	0	0	0	0	0	0	0	0
OTU_929	0	0	0	0	0	0	0	0	0	0	0	0	0	0	0	0	0	0	0	0	0	0	0	0	0	0	0	0	0	0	0	0	0	0	0	0	0	0	0	0	0	0	0	0	0	0	1	0	0
OTU_930	0	0	0	0	0	0	0	0	0	0	0	0	0	0	0	0	0	2	0	0	0	0	18	0	0	0	0	0	0	0	0	0	0	0	0	0	0	0	2	0	0	0	0	0	0	3	3	0	0
OTU_931	0	0	0	0	0	0	0	0	0	0	0	0	0	0	0	0	0	0	0	0	0	0	0	0	0	0	0	0	0	0	0	0	1	0	2	0	0	0	0	0	0	0	0	1	1	1	0	0	1
OTU_933	0	3	0	0	1	0	2	0	0	0	1	0	0	1	0	0	0	0	0	0	0	3	0	0	2	0	0	0	0	0	0	0	2	0	0	0	0	0	0	0	0	0	0	1	0	0	1	0	0
OTU_934	0	0	0	0	0	0	0	2	0	0	0	0	0	5	0	0	0	0	0	0	0	0	0	0	0	0	0	0	2	0	0	0	0	1	0	0	0	0	0	0	0	0	0	0	0	0	0	0	2
OTU_935	0	0	0	0	0	0	0	0	0	0	0	0	0	0	0	0	0	0	0	0	0	0	0	3	0	0	0	0	0	0	0	0	0	2	7	0	0	0	0	0	0	0	0	0	0	0	0	0	0
OTU_936	0	1	0	0	0	2	3	0	0	13	7	0	0	0	0	0	0	0	1	0	0	0	0	5	0	0	6	0	0	2	0	0	0	0	9	0	0	0	1	0	0	0	0	2	1	0	0	0	0
OTU_938	0	0	0	0	0	0	0	0	0	0	2	0	0	0	0	0	0	0	0	0	0	0	0	2	0	0	0	0	0	0	0	1	0	0	2	3	3	2	2	0	0	0	0	2	2	1	2	1	5
OTU_939	0	0	0	0	0	0	0	0	0	0	0	0	0	0	0	0	0	0	0	0	0	0	0	0	0	0	0	0	0	0	0	0	0	17	0	0	0	0	0	0	0	0	0	0	0	0	1	0	0
OTU_940	0	0	4	0	0	0	0	0	0	0	0	0	0	0	1	0	0	0	0	0	0	0	0	0	0	0	0	0	0	0	0	0	0	0	0	0	0	0	0	0	0	0	0	0	0	0	0	0	0
OTU_941	0	0	0	0	1	0	1	0	0	0	0	0	0	0	0	2	3	1	2	0	0	0	0	0	0	0	0	1	3	0	0	0	0	0	0	0	0	0	0	0	0	0	0	0	0	0	0	0	0
OTU_942	0	0	0	8	0	0	0	0	0	1	4	0	0	0	0	1	0	0	0	0	0	0	0	2	0	0	0	0	0	0	1	0	0	0	0	0	0	0	0	0	0	0	0	0	0	1	0	0	2
OTU_943	0	0	0	0	0	1	0	0	0	0	0	0	0	0	0	0	0	0	0	0	0	0	0	0	0	0	0	0	0	0	0	3	0	0	0	0	2	1	0	0	4	0	0	0	0	0	4	0	0
OTU_944	0	0	0	0	0	0	0	0	0	0	0	0	0	0	0	0	0	0	0	0	0	0	0	0	0	0	6	0	0	0	0	3	0	0	0	0	0	0	0	0	0	0	0	4	0	1	6	0	0
OTU_945	3	0	2	3	0	0	2	1	3	0	0	0	0	0	0	0	1	0	0	0	1	0	0	1	0	0	0	0	0	0	0	0	0	1	6	1	0	0	0	0	0	0	0	0	0	0	0	0	0
OTU_946	0	0	0	0	0	2	3	0	0	0	1	0	0	0	0	0	0	3	2	0	0	0	0	5	0	0	0	0	0	9	0	0	0	0	1	0	0	0	0	0	0	0	0	0	0	0	0	0	0
OTU_947	0	0	0	0	0	1	3	0	0	4	5	0	0	0	0	0	0	1	0	0	0	0	0	7	0	0	9	0	0	8	0	0	0	0	4	0	0	0	0	0	0	0	0	0	0	0	0	0	0
OTU_948	0	0	0	0	0	0	0	0	0	0	0	0	0	0	0	0	0	0	0	0	0	0	0	1	0	0	0	0	0	0	0	0	0	0	0	0	0	0	0	0	0	0	0	1	2	0	3	0	0
OTU_949	0	0	0	0	0	5	0	0	0	0	0	0	0	0	0	0	0	3	1	0	0	0	0	0	0	0	0	0	0	4	0	0	0	0	0	0	0	0	0	0	0	0	0	0	0	0	0	0	0
OTU_950	0	1	1	2	0	2	0	0	0	2	0	0	2	3	0	0	0	0	0	0	1	0	0	0	0	1	0	0	0	0	0	0	0	3	0	0	0	0	0	0	3	0	2	2	0	0	0	0	2
OTU_951	0	0	0	0	0	0	1	0	0	0	0	0	0	0	0	0	1	3	2	0	0	0	0	0	0	0	0	0	1	2	0	0	0	0	0	3	0	0	0	0	0	0	0	0	0	0	0	0	0
OTU_952	0	20	0	0	0	0	0	2	0	0	0	0	0	1	0	0	0	0	0	0	0	0	0	0	0	1	0	0	0	0	0	0	0	0	0	0	0	0	0	0	0	0	0	0	0	0	0	0	0
OTU_954	3	0	1	0	0	0	1	0	0	2	0	0	0	0	0	0	0	0	0	0	0	0	0	0	0	0	0	0	0	0	0	0	1	0	1	0	0	0	0	0	0	0	0	2	0	0	1	5	0
OTU_956	0	0	0	14	0	0	0	0	0	0	0	0	0	0	0	16	0	0	0	0	0	0	0	0	0	0	0	14	0	0	0	0	0	0	0	0	0	0	0	0	0	0	0	0	0	0	0	0	0
OTU_957	0	0	0	0	0	0	0	0	0	15	10	0	0	0	0	0	0	0	0	0	0	0	0	4	0	0	1	0	0	0	0	0	0	0	0	0	0	0	0	0	0	0	0	0	0	0	0	0	0
OTU_958	0	0	0	0	0	0	0	0	0	0	0	0	0	0	0	0	0	0	0	0	0	0	0	4	0	0	0	0	0	0	0	0	1	2	4	0	0	0	0	0	0	0	0	0	0	0	0	0	0
OTU_959	0	0	0	0	0	0	0	0	0	17	24	0	0	0	0	0	0	0	1	0	0	0	0	8	0	0	24	0	0	0	0	0	0	0	0	0	0	0	0	0	0	0	0	0	0	0	0	0	0
OTU_960	0	0	0	0	0	0	0	0	0	0	0	0	0	0	0	0	0	0	0	0	0	0	0	0	0	0	0	0	0	0	0	0	0	0	0	0	9	2	8	0	0	0	0	0	1	3	0	0	5
OTU_962	0	0	2	0	0	0	5	0	0	0	2	0	0	2	8	0	0	0	3	0	0	0	0	3	0	0	0	0	0	1	0	0	0	0	0	0	0	0	0	0	0	0	0	0	0	0	0	0	0
OTU_963	0	0	6	0	0	0	0	0	0	0	0	0	0	0	5	0	0	0	1	0	0	0	0	2	0	0	0	0	0	0	0	0	2	0	4	0	2	0	3	0	0	0	0	0	3	0	0	2	1
OTU_964	0	0	0	0	0	0	0	0	0	0	0	0	0	0	1	0	0	2	0	0	0	0	0	0	0	0	0	0	0	0	0	2	0	0	0	0	0	0	0	1	0	0	0	1	0	1	6	0	0
OTU_965	0	0	0	0	0	0	3	0	0	0	0	0	0	0	0	0	0	1	0	0	0	0	0	0	0	0	0	0	0	0	0	0	0	0	0	0	0	0	0	0	0	0	0	0	0	0	0	0	0
OTU_967	0	0	0	0	0	0	0	0	0	1	1	0	0	0	0	0	0	0	0	0	0	0	0	4	0	0	0	0	0	0	0	1	0	0	2	0	0	0	0	0	0	1	4	1	0	4	0	0	1
OTU_969	0	0	0	0	0	0	0	0	0	0	3	0	0	0	0	0	0	0	1	0	0	0	0	2	0	0	9	0	0	0	0	0	0	0	2	0	0	0	0	0	0	0	0	0	0	0	0	0	0
OTU_971	0	0	0	0	0	0	0	0	0	0	0	0	0	0	0	0	0	0	0	0	0	0	0	0	1	0	0	0	0	0	3	0	0	0	0	0	0	0	0	0	0	0	0	0	0	0	0	0	0
OTU_972	0	0	0	0	0	0	0	0	0	0	16	0	0	0	0	0	0	0	0	0	0	0	0	0	0	0	21	0	0	0	1	0	0	0	0	0	0	0	0	0	0	0	0	0	3	0	0	0	0
OTU_973	0	0	0	0	0	0	0	0	0	0	0	0	0	0	0	0	0	0	0	0	0	0	0	0	0	0	0	0	0	0	0	0	3	0	5	0	3	0	0	0	0	0	0	4	2	3	3	0	3
OTU_974	0	0	0	0	0	2	0	0	0	18	16	0	0	0	0	0	0	0	2	0	0	0	0	10	0	0	12	0	0	0	0	0	0	0	5	0	0	0	0	0	0	0	0	0	0	0	0	0	0
OTU_975	0	0	0	0	0	2	4	0	0	8	0	0	0	0	0	0	0	0	2	0	0	0	0	0	0	0	0	0	0	2	0	0	0	0	0	0	0	0	0	0	0	0	0	0	0	0	0	0	0
OTU_976	0	0	0	0	0	0	0	0	0	0	0	0	1	0	0	0	0	0	0	0	0	0	0	0	0	0	0	0	0	0	3	0	0	0	0	0	0	0	0	0	0	0	0	0	0	0	0	0	0
OTU_977	0	0	0	0	0	0	0	0	0	3	2	0	0	0	0	0	0	0	0	0	0	0	0	6	0	0	9	0	0	0	0	0	0	0	0	0	0	0	0	0	0	0	0	0	0	0	0	0	0
OTU_978	0	0	0	0	1	5	4	0	0	1	2	0	0	0	0	0	0	1	1	0	0	0	0	0	0	0	0	0	0	2	0	0	0	0	1	0	0	0	0	0	0	0	0	0	0	0	0	0	0
OTU_979	0	0	0	0	0	4	2	0	0	0	3	0	0	0	0	0	0	1	3	0	0	0	0	1	0	0	6	0	0	3	0	0	0	0	1	0	0	0	0	0	0	0	0	0	0	0	0	1	0
OTU_980	0	0	0	0	0	0	0	0	0	0	0	0	0	0	0	0	0	0	0	0	0	0	0	0	0	0	0	0	0	0	0	1	0	0	0	0	0	0	0	0	1	0	0	1	2	2	3	0	0
OTU_981	0	0	0	0	0	0	0	0	0	0	0	0	0	0	0	0	0	3	1	0	0	0	0	0	0	0	0	0	3	0	0	0	0	0	0	0	0	0	0	0	0	0	0	0	0	0	0	0	0
OTU_982	0	0	0	0	0	0	0	0	0	4	3	0	0	0	0	0	0	0	0	0	0	0	0	2	0	0	1	0	0	0	0	0	0	0	0	0	0	0	0	0	0	0	0	0	0	0	0	0	0
OTU_983	0	0	0	0	0	0	0	0	0	0	0	0	0	0	0	0	0	0	0	0	0	0	0	4	0	0	0	0	0	0	0	0	0	6	23	0	0	0	0	0	0	0	0	0	0	0	0	0	0
OTU_984	0	0	0	0	0	0	0	0	0	0	1	0	0	0	0	0	0	0	0	0	0	0	0	0	0	0	0	0	0	0	0	0	0	0	17	0	0	0	0	0	0	0	0	0	0	0	2	0	0
OTU_985	0	0	0	0	0	0	0	0	0	0	0	0	0	0	0	0	0	0	0	0	0	0	0	0	0	0	0	0	0	0	0	0	0	0	9	0	0	0	0	0	0	0	0	0	0	0	0	0	0
OTU_986	0	3	0	0	0	0	0	0	0	0	0	0	0	4	0	0	0	0	0	0	0	0	0	0	0	5	0	0	0	0	0	0	0	0	0	0	0	0	0	0	0	0	0	0	0	0	0	0	0
OTU_987	0	0	0	0	0	7	5	0	0	0	2	0	0	0	0	0	0	5	3	0	0	0	0	0	1	0	0	0	0	6	0	0	0	0	0	0	0	0	0	0	0	0	0	0	0	0	0	0	0
OTU_988	5	25	86	45	8	21	1	13	3	170	79	20	3	72	91	578	284	7	26	30	30	8	5	296	4	8	33	10	12	9	26	1	2	14	4	4	3	44	27	1	3	0	0	6	12	10	12	6	3
OTU_989	0	0	4	0	0	0	0	0	0	0	0	0	0	0	2	0	0	0	0	0	0	0	0	0	0	0	0	0	0	0	0	0	0	0	0	0	0	0	0	0	0	0	0	0	0	0	0	0	0
OTU_990	0	0	0	0	0	0	0	0	0	0	4	0	0	0	0	0	0	0	0	0	0	0	0	0	0	0	5	0	0	0	0	5	0	0	0	0	0	0	0	0	0	0	0	1	3	0	0	0	0
OTU_991	0	0	0	0	0	0	0	0	0	0	0	0	0	0	0	0	0	0	0	0	0	0	0	1	0	0	2	0	0	0	0	3	2	0	0	0	0	0	0	0	0	0	0	6	8	13	8	0	0
OTU_992	0	1	0	0	0	0	0	0	0	0	0	0	0	6	0	0	0	0	0	0	0	0	0	0	0	3	0	0	0	0	0	0	0	0	0	0	0	0	0	0	0	0	0	0	0	0	0	0	0
OTU_993	0	0	0	0	0	0	1	0	0	0	0	0	0	0	0	0	0	3	0	0	0	0	0	0	0	0	2	0	0	3	0	0	0	0	2	0	0	0	0	0	0	0	0	0	0	0	0	0	0
OTU_994	0	0	0	0	0	0	0	0	0	0	0	0	0	0	0	0	0	0	0	0	0	0	0	0	0	0	0	0	0	0	0	0	0	0	13	0	0	0	0	0	0	0	0	0	0	0	0	0	0
OTU_995	0	0	0	0	0	0	0	2	0	0	0	0	0	0	0	0	0	0	0	0	0	0	0	0	0	0	0	0	0	0	0	1	0	0	0	0	0	0	0	0	0	0	0	0	0	1	1	0	0
OTU_996	0	0	0	0	0	2	6	0	0	4	6	0	0	0	0	0	0	1	2	0	0	0	0	12	0	0	5	0	1	0	0	0	0	0	4	0	0	0	0	0	0	0	0	0	0	0	0	0	0
OTU_997	0	2	0	0	1	0	0	1	1	0	0	0	0	0	0	0	0	0	0	0	0	0	0	0	2	0	0	0	0	1	0	0	0	1	0	0	0	0	0	0	0	0	0	0	0	0	0	0	0
OTU_999	0	0	5	0	0	0	0	0	0	0	0	0	0	0	3	0	0	0	0	0	0	0	0	0	0	0	0	0	0	0	0	0	0	0	0	0	0	0	0	0	0	0	0	0	0	0	0	0	0
OTU_1000	0	0	6	0	0	0	0	0	0	0	0	0	0	0	4	0	0	0	0	0	0	0	0	0	0	0	0	0	0	0	0	0	0	0	0	0	0	0	0	0	0	0	0	0	0	0	0	0	0
OTU_1001	0	0	0	0	0	2	8	0	0	8	13	0	0	0	0	0	0	1	3	0	0	0	0	4	0	0	1	0	0	3	0	0	0	0	6	0	0	0	0	0	0	0	0	0	0	0	0	0	0
OTU_1003	0	0	0	0	0	2	1	0	0	5	5	0	0	0	0	0	0	0	0	0	0	0	0	9	0	0	1	0	0	3	0	0	0	0	0	0	0	0	0	0	0	0	0	0	0	0	0	0	0
OTU_1004	0	0	0	0	0	0	0	0	0	0	0	0	0	0	0	0	0	0	0	0	0	0	0	0	0	0	0	0	0	0	0	2	0	0	0	2	0	0	0	16	0	0	1	0	0	0	0	0	0
OTU_1005	0	0	0	0	0	0	0	2	0	0	0	0	0	0	0	0	0	0	0	0	0	0	0	0	0	0	0	0	0	0	0	3	0	0	0	1	0	0	0	7	0	0	0	0	0	0	0	0	0
OTU_1006	0	1	1	0	0	0	2	2	7	0	0	1	0	0	0	0	0	0	0	0	1	0	0	0	0	0	0	0	0	0	0	0	0	0	0	0	0	0	0	0	0	0	0	0	0	0	0	0	0
OTU_1007	0	0	0	0	0	0	0	0	0	4	0	0	0	0	0	0	0	0	0	0	0	0	0	0	0	0	0	0	0	0	0	0	0	0	0	0	0	0	0	0	0	0	0	1	0	0	0	0	0
OTU_1009	0	0	0	0	0	0	0	0	0	0	0	0	0	0	0	0	0	0	0	0	0	0	0	0	0	0	0	0	0	2	0	1	0	0	0	0	0	0	0	0	0	0	2	0	0	0	0	0	1
OTU_1010	0	0	0	0	0	3	1	0	0	0	0	0	0	0	0	0	0	1	1	0	0	0	0	4	0	0	0	0	0	9	0	0	0	0	0	0	0	0	0	0	0	0	0	0	0	0	0	0	0
OTU_1011	0	0	0	0	0	0	0	0	0	31	0	0	0	0	0	0	0	0	0	0	0	0	0	18	0	0	27	0	0	0	1	0	0	0	0	0	0	0	3	0	0	0	0	0	3	0	4	0	0
OTU_1013	0	0	0	0	0	0	0	0	0	0	0	0	0	0	0	0	0	0	0	0	0	0	0	0	0	0	0	0	0	0	0	0	0	0	2	2	3	2	3	0	0	0	0	0	0	0	0	2	4
OTU_1014	0	0	0	0	0	6	8	0	0	7	4	0	0	0	0	0	0	3	10	0	0	0	0	8	0	0	6	0	0	6	0	0	0	0	1	0	0	0	0	0	0	0	0	0	0	0	0	0	0
OTU_1015	0	0	0	0	0	0	3	0	0	10	7	0	0	0	0	0	0	1	1	0	0	0	0	5	0	0	7	0	0	0	0	0	0	0	3	0	0	0	0	0	0	0	0	0	0	0	0	0	0
OTU_1016	0	0	0	0	0	0	4	0	0	0	6	0	0	0	0	0	0	0	5	0	0	0	0	8	0	0	3	0	0	2	0	0	0	1	5	0	0	1	0	0	0	0	0	0	0	0	0	0	0
OTU_1017	0	0	0	0	0	4	4	0	0	14	9	0	0	0	0	0	0	0	5	0	0	0	0	4	0	0	3	0	0	0	0	0	0	1	0	0	0	0	0	0	0	0	0	0	0	3	0	0	0
OTU_1018	0	0	0	0	0	0	2	0	0	0	2	0	0	0	0	0	0	0	0	0	0	0	0	11	0	0	3	0	0	1	0	0	0	0	0	0	0	0	0	0	0	0	0	0	0	0	0	0	0
OTU_1019	0	0	0	0	0	0	0	0	0	0	0	0	0	0	0	0	0	0	0	2	0	0	0	0	0	0	0	0	0	0	0	2	0	0	0	0	0	0	0	0	0	0	0	0	0	0	0	0	0
OTU_1020	0	0	0	0	0	0	1	0	0	0	0	0	0	0	0	0	0	0	0	0	0	0	0	2	0	0	3	0	0	0	0	0	0	0	0	0	0	0	2	0	0	0	0	0	2	5	2	0	3
OTU_1021	0	0	0	0	0	0	0	0	0	0	2	0	0	0	0	0	0	0	0	0	0	0	0	0	0	0	0	0	0	0	0	0	0	0	10	0	0	1	0	0	0	0	0	2	0	0	3	0	0
OTU_1022	0	0	0	0	0	0	0	0	0	0	6	0	0	0	0	0	0	0	0	0	0	0	0	2	0	0	3	0	0	0	0	1	0	0	0	0	0	0	0	0	0	0	0	0	2	1	4	0	0
OTU_1023	0	0	0	0	0	0	0	0	0	0	0	0	0	0	0	0	0	1	0	0	0	0	0	0	0	0	0	0	0	0	0	0	0	0	0	0	0	1	1	0	0	2	0	1	0	1	0	0	2
OTU_1024	0	2	0	0	0	0	0	0	0	0	0	0	0	1	0	0	0	0	0	0	0	0	0	0	0	1	0	0	0	0	0	0	0	0	0	0	0	0	0	0	0	0	0	0	0	0	0	0	0
OTU_1026	0	0	0	0	0	0	0	0	0	1	0	0	0	0	0	0	0	0	0	0	0	0	0	10	0	0	1	0	0	0	0	0	3	8	5	0	0	0	0	0	0	0	0	0	2	3	0	0	0
OTU_1027	0	2	0	0	0	0	0	0	0	0	0	0	0	0	0	0	0	0	0	0	0	0	6	0	1	0	0	0	0	0	2	0	0	0	0	0	0	0	0	0	0	0	0	0	1	0	2	0	0
OTU_1028	1	1	1	1	0	0	0	0	6	0	0	0	1	0	0	0	0	0	0	0	0	0	0	0	0	0	0	0	0	0	0	0	0	2	0	0	0	0	0	0	0	0	0	0	0	0	0	0	0
OTU_1029	0	0	0	0	0	0	0	0	0	0	0	0	0	0	0	0	0	0	0	0	0	0	0	0	0	0	0	0	0	0	0	0	0	0	0	0	0	1	0	0	0	0	0	0	0	0	0	0	0
OTU_1030	0	3	0	0	0	0	0	0	0	0	0	0	0	2	0	0	0	0	0	0	0	0	0	0	0	0	0	0	0	1	0	0	0	0	0	0	0	0	0	0	0	0	0	0	0	0	0	0	0
OTU_1031	0	0	0	0	0	0	0	0	0	0	0	0	0	0	0	0	0	0	0	0	0	0	0	0	0	0	2	0	0	0	0	0	0	0	0	0	3	2	0	0	0	0	0	0	0	0	0	0	6
OTU_1032	0	0	0	0	0	1	1	0	0	0	0	0	0	0	0	0	0	1	0	0	0	0	0	0	0	0	0	0	0	2	0	0	0	0	0	0	0	0	0	0	0	0	0	0	0	0	0	0	0
OTU_1033	0	0	0	0	0	0	0	0	0	0	2	0	0	0	0	0	0	0	0	0	0	0	0	0	0	0	5	0	0	0	0	0	0	0	0	0	0	0	0	0	0	0	0	0	4	8	0	0	0
OTU_1034	0	0	0	0	0	0	0	0	0	0	0	3	0	0	0	0	0	0	0	0	0	0	0	2	0	0	0	0	0	0	0	0	0	0	0	0	0	0	0	0	0	0	0	1	0	0	0	1	4
OTU_1035	0	0	0	0	0	0	0	0	0	0	0	0	0	0	0	0	0	0	0	0	0	0	0	4	0	0	0	0	0	0	0	0	0	5	12	0	0	0	0	0	0	0	0	0	0	0	0	0	0
OTU_1036	0	0	0	0	0	0	0	0	0	2	5	0	0	0	0	0	0	0	0	0	0	0	0	13	0	0	0	0	0	0	0	0	0	1	0	0	0	0	0	0	0	0	0	0	0	0	0	0	0
OTU_1037	0	0	0	0	0	0	0	0	0	0	0	0	0	0	0	0	0	0	0	0	0	0	0	0	0	0	0	1	3	2	0	0	1	2	1	0	1	1	3	0	1	0	0	2	1	0	1	0	0
OTU_1038	0	0	1	0	0	3	0	0	0	0	0	0	0	0	0	0	0	1	0	0	2	1	0	0	0	0	0	1	1	0	0	0	0	0	0	2	0	0	0	0	0	0	0	0	0	0	3	0	0
OTU_1039	0	0	0	0	0	0	0	0	0	0	0	0	0	0	0	0	0	0	0	0	0	0	0	0	0	0	0	0	0	0	0	0	0	0	2	1	0	2	0	0	0	0	0	0	0	0	6	1	3
OTU_1041	0	0	0	0	3	0	0	0	0	0	0	0	0	0	0	0	0	0	0	0	0	0	0	0	0	0	0	0	0	0	0	0	0	0	0	0	0	0	0	0	0	0	0	0	0	0	0	1	0
OTU_1042	0	0	0	0	0	0	0	0	0	0	0	0	0	0	0	0	0	0	0	0	0	0	0	1	0	0	0	0	0	0	0	0	0	5	7	0	0	0	0	0	0	0	0	0	0	0	0	0	0
OTU_1043	0	0	0	0	1	0	0	0	0	0	0	0	0	0	0	0	0	0	0	0	0	0	0	0	0	0	0	1	1	2	0	0	0	0	0	0	0	0	0	0	0	0	0	0	0	0	0	0	0
OTU_1045	0	0	0	0	0	0	0	0	0	0	0	0	0	0	0	0	0	0	0	0	0	0	0	0	0	0	0	0	0	0	0	0	0	0	0	0	0	0	0	0	0	0	0	0	0	1	18	1	2
OTU_1046	0	0	0	0	0	3	5	0	0	4	3	0	0	0	0	0	0	2	5	0	0	0	0	4	0	0	0	0	0	1	0	0	2	0	0	0	0	0	0	0	0	0	0	0	0	0	0	0	0
OTU_1047	0	0	0	0	0	2	5	0	0	1	16	0	0	0	0	0	0	3	2	0	0	0	0	3	0	0	22	0	0	2	0	1	0	0	6	0	0	0	0	0	0	0	0	0	0	0	0	0	0
OTU_1048	0	0	0	0	0	0	0	0	0	0	0	0	0	0	1	0	0	0	0	0	0	1	0	0	0	0	0	0	0	0	0	3	0	0	0	0	0	0	0	0	0	0	0	0	0	0	0	0	0
OTU_1049	0	0	0	0	0	0	2	0	0	4	3	0	0	0	0	0	0	0	5	0	0	0	0	0	0	0	0	0	0	2	0	0	0	0	0	0	0	0	0	0	0	0	0	0	0	0	0	0	0
OTU_1050	0	0	0	0	0	3	1	0	0	0	3	0	0	0	0	0	0	1	2	0	0	0	0	0	0	0	4	0	0	1	0	0	0	0	3	0	0	0	0	0	0	0	0	0	0	0	0	0	0
OTU_1051	0	0	0	0	0	0	0	0	0	2	3	0	0	0	0	0	0	0	0	0	0	0	0	2	0	1	5	0	0	0	0	0	0	0	0	0	0	0	0	0	0	0	0	0	0	0	0	0	0
OTU_1052	0	0	0	0	0	2	4	0	0	1	8	0	0	0	0	0	0	2	4	0	0	0	0	7	0	0	3	0	0	6	0	0	0	0	1	0	0	0	0	0	0	0	0	0	0	0	0	0	0
OTU_1053	0	0	0	0	0	0	0	0	0	0	0	0	0	0	0	0	0	0	1	0	0	0	0	0	0	0	0	0	0	2	0	0	0	0	0	0	0	0	0	0	0	0	0	0	0	0	0	0	0
OTU_1054	0	0	0	0	0	0	0	0	0	0	0	0	0	0	0	0	0	0	0	0	0	0	0	0	0	0	0	0	0	0	0	0	0	38	0	0	0	0	0	0	0	0	0	0	0	0	0	0	0
OTU_1055	0	1	0	0	0	0	0	0	0	0	0	0	0	0	0	0	0	0	0	0	0	0	0	0	0	1	0	0	0	0	0	0	0	0	0	0	0	0	0	0	0	0	0	0	0	0	0	0	0
OTU_1056	0	0	0	0	0	0	0	1	0	0	0	0	1	0	0	0	0	2	0	5	0	0	0	0	0	0	0	0	4	0	0	0	0	1	0	0	0	0	0	0	3	0	0	0	0	0	0	0	0
OTU_1057	0	0	0	0	0	0	0	0	0	0	0	0	0	0	0	0	0	0	0	0	0	0	1	0	0	0	0	0	0	0	0	1	0	0	0	0	0	0	0	0	0	0	0	0	0	0	0	0	0
OTU_1058	0	1	0	0	0	0	0	0	0	0	0	0	0	5	0	0	0	0	0	0	0	0	0	0	0	2	0	0	0	0	0	0	0	0	0	0	0	0	0	0	0	0	0	0	0	0	0	0	0
OTU_1059	0	0	0	0	0	1	8	0	0	0	0	0	0	0	0	0	0	1	1	0	0	0	0	0	0	0	0	0	0	6	0	0	0	0	0	0	0	0	0	0	0	0	0	0	0	0	0	0	0
OTU_1060	0	0	0	0	0	0	0	0	0	0	0	0	0	0	0	0	0	0	0	0	0	0	0	0	0	0	0	0	0	0	0	0	0	0	0	0	0	0	0	0	0	0	0	3	0	0	0	0	1
OTU_1061	0	0	0	0	0	0	0	0	0	0	0	0	0	0	0	0	0	0	0	0	0	0	0	0	0	0	0	0	0	0	0	0	0	0	0	0	0	0	0	0	0	0	0	1	2	3	1	2	0
OTU_1062	0	0	0	0	0	1	0	0	0	0	1	0	2	0	0	0	0	2	0	0	0	0	0	0	0	0	0	0	0	2	0	3	0	0	0	0	0	0	0	0	0	0	0	0	0	0	0	0	0
OTU_1063	0	1	0	0	0	0	0	0	0	0	1	0	0	3	0	0	0	0	0	0	0	0	0	0	0	5	0	0	0	0	0	0	0	0	0	0	0	0	0	0	0	0	0	0	0	0	0	0	0
OTU_1064	0	0	0	0	0	3	0	0	0	0	0	0	0	0	0	0	0	0	0	0	0	0	0	0	0	0	0	0	0	0	0	2	0	0	0	0	0	0	0	0	14	1	4	0	0	0	0	0	0
OTU_1065	0	0	0	0	0	2	1	0	0	8	7	0	0	0	0	0	0	0	0	0	0	0	0	11	0	0	13	0	0	2	0	0	0	0	9	0	0	0	0	0	0	0	0	0	0	0	0	0	0
OTU_1066	0	1	0	0	0	0	0	0	0	0	0	0	0	2	1	0	0	0	0	0	0	0	0	0	0	3	0	0	0	0	0	0	0	0	0	0	0	0	0	0	0	0	0	0	0	0	0	0	0
OTU_1067	0	0	0	0	0	0	0	0	0	0	0	0	0	0	0	0	0	0	0	0	0	0	0	0	0	0	0	0	0	0	0	0	0	0	20	0	1	0	0	0	0	0	0	0	0	0	0	0	0
OTU_1068	0	0	0	0	0	0	0	0	0	1	0	0	0	0	0	0	0	0	0	0	0	0	0	3	0	0	2	0	0	0	3	0	0	1	2	0	0	0	0	0	0	0	1	0	0	0	0	0	0
OTU_1069	0	0	0	0	0	1	0	0	0	0	0	0	0	0	0	0	1	0	0	0	0	0	0	0	0	0	0	0	11	0	0	0	0	0	0	0	0	0	0	0	0	0	0	0	0	0	0	0	0
OTU_1070	0	0	0	0	0	0	0	0	0	0	0	0	0	0	0	0	0	0	0	0	0	0	0	12	0	0	1	0	0	0	0	0	2	0	0	0	1	3	1	0	0	0	0	0	0	2	10	0	2
OTU_1071	0	0	0	0	0	0	0	0	0	0	0	0	0	0	0	1	0	0	0	0	0	0	0	0	3	0	0	0	2	0	0	0	0	0	0	3	0	0	0	0	0	0	1	0	0	0	5	0	0
OTU_1072	4	0	0	0	0	0	0	0	0	0	0	0	1	0	0	0	0	0	2	0	0	0	1	0	0	0	0	0	0	0	0	0	0	0	0	0	0	0	0	0	0	0	0	0	0	0	0	0	0
OTU_1073	0	0	0	0	0	0	0	0	0	0	0	0	0	0	0	0	0	0	0	0	0	0	0	0	0	0	0	0	0	0	0	2	0	0	0	0	0	0	2	0	0	1	0	0	2	0	0	0	1
OTU_1074	0	0	0	0	0	1	0	0	0	5	4	0	0	0	0	0	0	2	0	0	0	0	0	0	0	0	0	0	0	3	0	0	0	0	0	0	0	0	0	0	0	0	0	0	0	0	0	0	0
OTU_1075	0	1	0	0	0	0	0	0	0	0	0	0	0	2	0	0	0	0	0	0	0	0	0	0	0	2	0	0	0	0	0	0	0	0	0	0	0	0	0	0	0	0	0	0	0	0	0	0	0
OTU_1076	0	0	0	1	0	1	0	0	0	0	0	0	0	0	0	0	0	0	1	0	0	0	0	0	2	0	0	0	0	0	0	0	2	0	0	0	0	0	0	0	0	0	0	0	0	0	0	0	0
OTU_1077	0	0	0	0	1	0	0	0	0	0	9	0	0	0	0	0	0	0	0	0	0	0	0	0	0	0	0	0	0	0	0	1	0	0	0	0	0	0	0	0	0	0	0	0	0	0	1	0	0
OTU_1078	0	3	0	0	0	0	0	0	0	0	0	0	0	1	0	0	0	0	0	0	0	0	0	0	0	2	0	0	0	0	0	0	0	0	0	0	0	0	0	0	0	0	0	0	0	0	0	0	0
OTU_1079	0	0	0	0	0	0	0	0	0	0	0	0	0	0	0	0	0	0	0	0	0	0	0	0	0	0	0	0	0	0	0	0	0	1	0	0	0	0	0	0	0	0	0	0	0	0	0	0	0
OTU_1080	0	0	0	0	0	0	0	0	0	0	0	0	0	0	0	0	0	0	0	0	0	0	0	0	0	0	1	0	0	0	0	0	0	7	14	0	0	0	0	0	0	0	0	0	0	0	0	0	0
OTU_1081	0	0	0	0	0	0	1	0	0	0	0	0	0	0	0	0	0	1	0	0	0	0	0	0	0	0	0	0	0	1	0	0	0	0	0	0	0	0	0	0	0	0	0	0	0	0	0	0	0
OTU_1082	0	0	0	0	0	3	0	0	0	1	0	0	0	0	0	0	0	3	3	0	0	0	0	0	0	0	0	0	0	2	0	0	0	0	0	0	0	0	0	0	0	0	0	0	0	0	0	0	0
OTU_1083	0	0	0	0	0	0	0	0	0	0	0	0	0	0	0	0	0	0	0	0	0	0	1	0	0	0	2	0	0	0	0	0	0	12	0	0	0	0	0	1	0	0	0	0	0	0	3	0	0
OTU_1084	0	3	67	11	7	206	9	14	1	5	9	8	0	0	60	4	94	10	37	14	6	2	0	3	0	0	110	2	4	4	7	4	2	5	3	10	144	39	7	4	6	0	3	7	5	18	115	14	10
OTU_1085	0	0	0	0	0	0	0	0	0	0	0	0	0	0	0	0	0	0	0	0	0	0	0	3	0	0	0	0	0	0	0	0	0	1	0	0	0	0	0	0	0	0	0	0	0	0	0	1	0
OTU_1086	0	0	0	0	0	0	0	0	0	0	9	0	0	0	0	0	0	0	0	0	0	0	0	1	0	0	5	0	0	0	0	0	0	0	4	0	0	0	0	0	0	0	0	0	0	0	0	0	0
OTU_1087	0	0	0	0	0	4	1	0	0	0	0	0	0	0	0	0	0	1	4	0	0	0	0	0	0	0	0	0	0	3	0	0	0	0	0	0	0	0	0	0	0	0	0	0	0	0	0	0	0
OTU_1088	0	0	0	0	0	0	0	0	0	0	0	0	0	0	0	0	0	0	0	0	0	0	0	0	6	0	0	0	0	0	0	0	0	0	0	0	0	0	0	1	0	0	0	0	0	0	0	0	0
OTU_1089	0	0	0	0	0	1	0	0	0	0	0	0	0	0	0	0	0	0	2	0	0	0	0	2	0	0	2	0	0	5	0	0	0	0	2	1	0	0	0	0	0	0	0	0	0	0	0	0	0
OTU_1090	0	0	1	0	0	0	0	0	0	0	0	0	0	0	0	0	0	0	0	0	0	0	0	11	0	0	0	0	0	0	0	0	0	0	0	0	0	0	0	0	0	0	0	0	0	0	0	0	0
OTU_1094	0	0	0	0	0	5	3	0	0	3	4	0	0	0	0	0	0	5	5	0	0	0	0	2	0	0	1	0	0	6	0	0	0	0	0	0	0	0	0	0	0	0	0	0	0	0	0	0	0
OTU_1095	0	0	0	0	0	1	0	0	0	4	1	0	0	0	0	0	0	2	0	0	0	0	0	3	0	0	5	0	0	3	0	0	0	0	3	0	0	0	0	0	0	0	0	0	0	0	0	0	0
OTU_1096	0	0	0	0	0	1	0	0	0	4	0	0	0	0	0	0	0	0	1	0	0	0	0	1	0	0	0	0	0	0	0	0	0	0	3	0	0	0	0	0	2	0	0	0	0	0	0	0	0
OTU_1097	0	0	0	0	0	0	0	0	0	3	3	0	0	2	0	0	0	1	2	0	0	0	0	0	0	0	1	0	0	0	0	0	0	0	2	0	0	0	0	0	0	0	0	2	0	0	0	0	0
OTU_1098	0	0	0	0	0	0	2	0	0	0	0	0	0	0	0	0	0	2	0	0	0	0	0	0	0	0	1	0	0	1	0	0	0	0	0	0	0	0	0	0	0	0	0	0	0	0	0	0	0
OTU_1099	0	1	0	0	0	0	0	0	0	3	0	0	0	0	0	0	0	0	0	0	0	0	0	0	0	0	1	0	0	0	0	0	0	0	12	0	0	0	0	0	0	0	0	0	0	0	0	0	0
OTU_1100	0	0	0	0	0	0	2	0	0	0	0	0	0	0	0	0	0	1	2	0	0	0	0	2	0	0	2	0	0	1	0	0	0	0	0	0	0	0	0	0	0	0	0	0	0	0	0	0	0
OTU_1101	0	0	0	0	0	3	0	0	0	3	5	0	0	0	0	0	0	0	0	0	0	0	0	1	0	0	3	0	0	0	0	0	0	0	2	0	0	0	0	0	0	0	0	0	0	0	0	0	0
OTU_1102	0	0	0	0	0	0	0	0	0	0	0	0	0	0	0	0	0	0	0	0	0	0	0	0	0	0	0	0	0	0	0	0	0	0	14	0	0	0	0	0	0	0	0	0	0	0	0	0	0
OTU_1103	0	0	0	0	1	0	0	0	0	0	5	0	0	0	0	0	0	0	1	0	0	6	0	3	0	0	0	0	4	0	0	0	0	0	0	0	0	0	0	0	0	0	0	0	0	0	0	0	1
OTU_1105	0	0	0	0	0	0	1	0	0	5	2	0	0	0	0	0	0	0	0	0	0	0	0	2	0	0	4	0	0	2	0	0	0	0	6	0	0	0	0	0	0	0	0	0	0	0	0	0	0
OTU_1106	0	0	0	0	0	2	4	0	0	4	3	0	0	0	0	0	0	2	2	0	0	0	0	10	0	0	3	0	0	3	0	0	0	0	0	0	0	0	0	0	0	0	0	0	0	0	0	0	0
OTU_1107	0	0	0	0	0	0	1	0	0	15	13	0	0	0	0	0	0	0	1	0	0	0	0	10	0	0	3	0	0	1	0	0	0	0	8	0	0	0	0	0	0	0	0	0	0	0	0	0	0
OTU_1108	0	0	0	0	0	0	0	0	0	0	0	0	0	0	0	0	0	0	0	0	0	0	0	0	0	0	0	0	0	0	0	0	0	0	0	0	1	0	0	0	0	0	2	0	0	0	0	1	0
OTU_1109	0	3	0	0	0	0	0	0	0	0	0	0	0	1	0	0	0	0	0	0	0	0	0	0	0	4	0	0	0	0	0	0	0	0	0	0	0	0	0	0	0	0	0	0	0	0	0	0	0
OTU_1110	0	0	0	0	0	0	0	0	0	0	0	0	0	0	0	0	0	0	0	0	0	0	0	0	0	0	0	0	0	0	0	0	0	0	26	0	0	0	0	0	0	0	0	0	0	0	0	0	0
OTU_1111	0	0	0	0	0	0	0	0	0	0	0	0	0	0	0	0	0	0	0	0	0	0	0	0	0	0	0	0	0	0	0	0	1	0	1	0	0	0	0	0	0	0	0	0	0	3	0	0	0
OTU_1112	0	0	0	0	0	2	2	0	0	2	0	0	0	0	0	0	0	1	3	0	0	0	0	0	0	0	0	0	0	2	0	0	0	0	1	0	0	0	0	0	0	0	0	0	0	0	0	0	0
OTU_1113	0	0	0	0	0	0	0	0	0	0	0	0	0	0	0	0	0	0	0	0	0	0	0	0	0	0	0	0	0	0	0	0	2	2	15	0	0	0	0	0	4	0	0	0	0	0	0	0	0
OTU_1114	0	0	0	0	0	0	0	0	0	0	0	0	0	0	0	0	0	0	0	0	0	0	0	0	0	0	2	0	0	0	0	0	0	0	0	0	0	0	0	0	0	0	0	0	0	0	3	0	0
OTU_1115	0	1	0	0	0	0	0	0	0	0	0	0	0	1	0	0	0	0	0	0	0	0	0	0	0	1	0	0	0	0	0	0	0	0	0	0	0	0	0	0	0	0	0	0	0	0	0	0	0
OTU_1116	0	0	0	0	0	0	0	0	0	0	0	0	5	0	0	0	0	0	0	0	0	0	0	0	1	0	0	0	0	0	0	0	0	0	0	0	0	0	0	0	0	2	0	0	0	0	0	0	0
OTU_1117	0	0	0	0	0	0	0	0	0	1	0	0	0	0	0	0	0	0	0	0	0	0	0	0	0	0	0	0	0	0	0	0	0	1	5	10	0	0	5	0	0	0	0	0	0	0	0	9	2
OTU_1118	0	0	0	0	0	0	0	0	0	4	0	0	0	0	0	0	0	0	0	0	0	0	0	3	0	0	0	0	0	2	0	0	0	0	0	0	0	0	0	0	0	0	0	0	0	0	0	0	0
OTU_1119	0	0	0	0	0	1	2	0	0	5	6	0	0	0	0	0	0	1	4	0	0	0	0	3	0	0	1	0	0	6	0	0	0	0	8	0	0	0	0	0	0	0	0	0	0	0	0	0	0
OTU_1120	0	0	0	0	0	0	0	0	0	0	0	1	0	0	0	0	0	0	0	0	0	0	0	0	0	2	0	0	0	0	0	0	0	0	0	0	0	0	0	0	0	0	0	0	0	0	8	0	0
OTU_1121	0	0	0	0	0	1	0	0	0	1	0	0	0	0	0	0	0	3	2	0	0	0	0	2	0	0	0	0	0	3	0	0	0	2	0	0	0	0	0	0	0	0	0	0	0	0	0	0	0
OTU_1122	0	0	0	0	1	0	0	0	0	0	0	0	0	0	0	0	0	0	0	0	0	0	0	0	0	1	0	0	0	0	0	0	0	0	0	0	0	0	0	0	4	0	0	0	0	0	0	0	0
OTU_1123	0	0	0	0	0	0	0	0	0	0	0	0	0	0	0	0	0	0	0	0	0	0	0	0	0	0	0	0	0	0	0	0	0	0	0	0	0	4	3	0	0	0	0	0	0	0	0	0	2
OTU_1124	0	0	0	0	0	1	2	0	0	2	4	0	0	0	0	0	0	0	3	0	0	0	0	2	0	0	4	0	0	0	0	0	0	0	6	0	0	0	0	0	1	0	0	0	0	0	0	0	0
OTU_1125	0	4	0	0	0	0	0	0	0	0	0	0	0	0	0	0	0	0	0	0	0	0	0	0	0	2	0	0	0	0	0	0	0	0	0	0	0	0	0	0	0	0	0	0	0	0	0	0	0
OTU_1126	0	0	0	0	0	3	1	0	0	0	2	0	0	0	0	0	0	2	0	0	0	0	0	0	0	0	2	0	0	3	0	0	0	0	0	0	0	0	0	0	0	0	0	0	0	0	0	0	0
OTU_1127	0	0	0	0	0	0	0	0	0	0	0	0	0	0	0	0	0	0	0	0	0	0	0	0	0	0	0	0	0	0	0	0	0	0	4	0	0	1	3	0	0	0	0	0	0	0	0	0	3
OTU_1128	0	0	0	0	0	0	0	0	0	0	0	0	0	0	0	0	0	0	0	0	0	0	0	0	0	0	0	0	0	0	0	0	0	20	0	0	0	0	0	0	0	0	0	0	0	0	0	0	0
OTU_1129	0	0	0	0	0	0	0	0	0	0	0	0	0	0	0	0	2	0	0	0	0	0	0	0	0	0	0	3	0	2	0	0	0	0	0	0	0	0	0	0	0	0	0	0	0	0	0	0	0
OTU_1130	0	0	0	0	0	0	0	0	0	0	1	0	0	0	0	0	0	2	1	0	0	0	0	1	0	0	1	0	0	0	0	0	0	0	0	0	0	0	0	0	0	0	0	0	0	0	0	0	0
OTU_1131	0	0	0	0	0	2	2	0	0	0	0	0	0	0	0	0	4	0	0	0	0	0	0	0	0	0	0	0	1	0	0	0	0	0	0	0	0	0	0	0	0	0	0	0	0	0	0	0	0
OTU_1132	0	0	0	0	0	0	0	0	0	0	0	0	0	0	0	0	0	0	0	0	0	0	0	2	0	0	0	0	0	0	0	0	0	0	3	1	3	0	1	0	0	0	0	0	0	0	0	2	5
OTU_1133	0	0	0	0	0	3	6	0	0	5	0	0	0	0	0	0	0	2	1	0	0	0	0	0	0	0	0	0	0	1	0	0	0	0	0	0	0	0	0	0	0	0	0	0	0	0	0	0	0
OTU_1134	0	0	0	0	0	0	0	0	0	0	0	0	0	0	0	0	0	0	0	0	0	0	0	0	0	0	0	0	0	0	0	0	0	0	3	0	1	0	4	0	0	0	0	0	0	0	0	0	0
OTU_1135	0	0	0	0	0	0	1	0	0	2	6	0	0	0	0	0	0	1	1	0	0	0	0	5	0	0	1	0	0	4	0	0	0	0	0	0	0	0	0	0	0	0	0	0	4	0	0	0	0
OTU_1136	0	0	3	0	0	0	0	0	0	0	0	0	0	1	1	0	0	0	0	0	0	0	0	0	0	0	0	0	0	0	0	0	0	0	0	0	0	0	0	0	0	0	0	0	0	0	0	0	0
OTU_1137	0	0	0	0	0	2	2	0	0	0	0	0	0	0	0	0	0	0	1	0	0	0	0	0	0	0	0	0	0	0	0	0	0	0	0	0	0	0	0	0	0	0	0	0	0	0	0	0	0
OTU_1138	0	0	0	0	0	9	5	0	0	2	4	0	0	0	0	0	0	2	4	0	0	0	0	1	0	0	0	0	0	5	0	0	0	0	1	0	0	0	0	0	0	0	0	0	0	0	0	0	0
OTU_1139	0	0	0	0	0	0	1	0	0	11	5	0	0	0	0	0	0	0	0	0	0	0	0	6	0	0	0	0	0	4	0	0	0	0	0	0	0	0	0	0	0	0	0	0	0	0	0	0	0
OTU_1140	0	0	0	0	0	0	0	0	0	0	0	0	0	0	0	0	0	0	0	0	0	0	0	0	0	0	0	0	0	0	0	0	0	0	1	7	1	0	1	0	0	0	0	0	0	0	0	8	0
OTU_1141	0	1	0	0	0	0	0	0	0	0	0	0	0	4	0	0	0	0	0	0	0	0	0	0	0	2	0	0	0	0	0	0	0	0	0	0	0	0	0	0	0	0	0	0	0	0	0	0	0
OTU_1142	0	0	0	0	0	0	0	0	0	0	0	0	0	0	0	0	0	0	0	0	0	0	0	0	0	0	0	0	0	0	0	0	0	5	0	0	2	0	0	0	5	0	0	0	0	0	0	0	0
OTU_1143	0	0	0	0	0	0	0	0	0	0	0	0	0	0	0	0	0	0	0	0	0	0	0	0	0	0	0	0	0	0	0	0	0	0	0	0	0	0	0	0	0	0	0	0	0	0	0	0	0
OTU_1144	2	0	0	0	0	0	0	0	0	0	0	2	0	0	0	0	0	0	0	0	0	0	0	0	0	0	0	0	0	1	0	0	0	0	0	0	0	0	0	0	0	0	0	0	0	0	0	0	0
OTU_1145	0	0	0	0	0	0	1	0	0	4	2	0	0	0	0	0	0	1	0	0	0	0	0	4	0	0	2	0	0	1	0	0	0	0	2	0	0	0	0	0	0	0	0	0	0	0	0	0	0
OTU_1146	0	0	0	0	0	0	0	0	0	4	2	0	0	0	0	0	0	0	0	0	0	0	0	0	0	0	9	0	0	0	0	0	0	0	0	0	0	0	0	0	0	0	0	0	0	0	0	0	0
OTU_1147	0	0	0	1	0	0	1	0	0	0	0	0	0	0	0	2	1	2	0	0	0	0	0	0	0	0	0	2	3	2	0	0	0	0	0	0	0	0	0	0	0	0	0	0	0	0	0	0	0
OTU_1148	0	0	0	0	0	0	0	0	0	1	3	0	0	0	0	0	0	1	2	0	0	0	0	3	0	0	3	0	0	3	0	0	0	0	5	0	0	0	0	0	0	0	0	0	0	0	0	0	0
OTU_1149	0	0	0	0	0	0	0	0	0	0	0	0	0	0	0	0	0	1	0	0	0	0	0	0	0	0	0	0	0	0	0	0	0	0	0	0	0	0	0	0	0	0	0	0	0	0	0	0	0
OTU_1150	0	0	0	0	0	0	0	0	0	0	0	0	0	0	0	0	0	0	0	0	0	0	0	0	0	0	0	0	0	0	0	0	0	0	0	0	1	3	2	0	0	0	0	0	0	0	0	5	0
OTU_1151	0	0	0	0	0	0	0	0	0	0	0	0	0	0	0	0	0	0	0	0	0	0	0	0	0	0	0	0	0	0	0	0	0	1	8	0	0	0	0	0	0	0	0	0	0	0	0	0	0
OTU_1153	0	0	0	0	0	0	0	0	0	0	0	0	0	0	0	0	0	0	0	0	0	0	0	0	0	0	2	0	0	0	0	1	0	0	0	0	0	0	0	0	0	0	0	2	1	2	1	0	0
OTU_1154	0	0	0	0	0	0	0	0	0	0	0	0	0	0	0	0	0	0	0	0	0	0	0	0	0	0	0	0	0	0	0	0	2	0	0	7	3	2	3	0	53	0	0	0	0	0	0	0	3
OTU_1155	0	0	0	0	0	0	0	0	0	4	0	0	0	0	0	0	0	0	0	0	0	0	0	0	0	0	0	0	0	0	0	0	0	10	0	2	1	0	0	0	4	0	0	1	0	0	0	0	0
OTU_1156	0	0	0	0	0	6	6	0	0	0	0	0	0	0	0	0	0	3	5	0	0	0	0	0	0	0	0	0	0	5	0	0	0	0	1	0	0	0	0	0	0	0	0	0	0	0	0	0	0
OTU_1157	0	0	3	0	0	10	7	0	0	12	9	0	0	0	0	0	1	5	8	0	0	0	0	2	0	1	13	1	0	7	0	0	0	3	36	0	0	0	0	0	0	0	0	0	0	2	0	0	0
OTU_1158	0	0	0	0	0	0	0	0	0	0	0	0	0	0	0	0	0	0	0	0	0	0	0	0	1	0	0	0	0	1	0	0	0	0	0	0	0	0	0	0	0	0	0	0	0	0	0	0	0
OTU_1159	0	0	0	0	0	0	0	0	0	0	0	0	0	0	0	0	0	0	0	0	0	0	0	0	0	0	21	0	0	0	0	3	2	0	0	0	1	0	0	0	0	0	0	2	0	5	1	0	0
OTU_1160	0	0	0	0	0	0	0	0	0	0	0	0	0	0	0	0	0	0	0	0	0	0	0	0	0	0	0	0	0	0	0	0	0	0	3	0	0	0	0	0	0	0	0	0	0	2	0	0	0
OTU_1161	0	0	0	0	0	0	0	0	0	5	2	0	0	0	0	0	0	0	0	0	0	0	0	1	0	0	0	0	0	0	0	0	0	0	0	0	0	0	0	0	0	0	0	0	0	0	0	0	0
OTU_1162	0	0	0	0	0	7	3	0	0	4	4	0	0	0	1	0	0	1	2	0	0	0	0	0	0	0	3	0	0	6	0	0	0	0	3	0	0	0	0	0	0	0	0	0	0	0	0	0	0
OTU_1163	0	0	0	0	0	0	0	0	0	0	0	0	0	1	0	0	0	0	0	1	0	0	0	3	0	0	0	0	0	0	0	0	0	4	0	0	1	0	0	0	0	0	0	0	0	0	0	0	0
OTU_1164	0	0	0	0	0	0	4	0	0	0	0	0	0	0	0	0	0	0	2	0	0	0	0	0	0	0	0	0	0	0	0	0	0	0	0	0	0	0	0	0	0	0	0	0	0	0	0	0	0
OTU_1165	0	0	0	0	0	0	0	0	0	0	0	0	0	0	0	0	0	0	0	0	0	0	0	0	0	0	0	0	0	0	0	0	0	0	0	2	0	0	0	0	0	0	0	0	0	2	1	0	2
OTU_1166	0	0	0	0	0	3	2	0	0	5	0	0	0	0	0	0	0	1	4	0	0	0	0	0	0	0	0	0	0	3	0	0	0	0	0	0	0	0	0	0	0	0	0	0	0	0	0	0	0
OTU_1167	0	0	0	0	0	0	0	0	0	0	0	0	0	0	0	0	0	0	0	0	0	0	0	0	0	0	0	0	0	0	0	0	0	0	0	1	0	4	0	0	0	0	0	0	0	0	0	1	1
OTU_1168	0	0	0	0	0	0	0	0	0	1	0	0	0	0	0	0	0	0	0	0	0	0	0	2	0	0	3	0	0	0	0	0	0	0	1	0	0	0	0	0	0	0	0	0	1	0	0	0	0
OTU_1169	0	0	0	0	0	0	0	0	0	0	0	0	0	0	0	0	0	0	0	0	0	0	0	0	0	0	0	0	0	0	0	0	0	0	5	0	0	0	0	0	0	0	0	0	0	0	0	0	0
OTU_1170	0	0	0	0	0	0	0	0	0	0	0	0	0	0	0	0	0	0	0	0	0	0	0	0	0	0	0	0	0	0	0	0	0	0	7	0	0	0	0	0	0	0	0	0	0	0	0	0	0
OTU_1171	0	0	0	0	0	0	0	0	0	1	0	0	0	0	0	0	0	0	0	0	0	0	0	0	0	0	0	0	0	0	0	3	2	0	7	0	2	0	0	0	0	0	0	0	1	0	0	0	0
OTU_1172	0	0	0	0	0	0	0	0	0	0	0	0	0	0	0	0	0	0	3	0	0	0	0	0	0	0	0	0	0	1	0	0	0	0	0	0	0	0	0	0	0	0	0	0	0	0	0	0	0
OTU_1173	0	0	0	0	0	0	0	0	0	0	0	0	0	0	0	0	0	0	0	0	0	0	0	0	0	0	0	0	0	0	0	0	0	0	11	0	0	0	0	0	0	0	0	0	0	0	0	0	0
OTU_1174	0	0	0	0	0	0	0	0	0	0	0	0	0	0	0	0	0	0	0	0	0	0	0	0	4	0	0	1	0	0	0	0	0	0	0	0	0	0	0	0	0	0	0	0	0	0	0	0	0
OTU_1175	0	0	0	0	0	0	0	0	0	0	0	0	0	0	0	0	0	0	0	0	0	0	0	0	0	0	0	0	0	0	0	0	0	0	0	0	1	1	0	0	0	0	0	0	0	0	0	0	0
OTU_1176	0	0	0	0	0	2	3	0	0	0	2	0	0	0	0	0	0	1	2	0	0	0	0	0	0	0	0	0	0	3	0	0	0	0	0	0	0	0	0	0	0	0	0	0	0	0	0	0	0
OTU_1177	0	0	1	0	0	0	0	0	0	0	0	0	0	0	1	0	0	0	0	0	0	0	0	0	0	0	0	0	0	0	0	0	0	0	0	0	0	0	0	0	0	0	0	0	0	0	0	0	0
OTU_1178	0	0	0	0	0	0	0	0	0	5	4	0	0	0	0	0	0	0	1	0	0	0	0	4	0	0	2	0	0	1	0	0	0	0	8	0	0	0	0	0	0	0	0	0	0	0	0	0	0
OTU_1179	0	3	0	0	0	0	0	0	0	0	0	0	0	2	0	0	0	0	0	0	0	0	0	0	0	3	0	0	0	0	0	0	0	0	0	0	0	0	0	0	0	0	0	0	0	0	0	0	0
OTU_1181	0	0	0	0	0	0	0	0	0	0	0	0	0	0	0	0	0	2	2	0	0	0	0	0	0	0	0	0	0	4	0	0	0	0	0	0	0	0	0	0	0	0	0	0	0	0	0	0	0
OTU_1182	0	0	0	0	0	0	0	0	0	2	3	0	0	0	0	0	0	0	0	0	0	0	0	4	0	0	7	0	0	1	0	0	0	0	1	0	0	0	0	0	0	0	0	0	0	0	0	0	0
OTU_1184	0	5	0	0	0	0	0	0	0	0	0	0	0	0	0	0	0	0	0	0	0	0	0	0	0	2	0	0	0	0	0	0	0	0	0	0	0	0	0	0	0	0	0	0	0	0	0	0	0
OTU_1185	0	0	0	0	0	0	0	0	0	0	0	0	0	0	0	0	0	0	0	0	0	0	0	3	0	0	2	0	0	0	0	0	0	3	12	0	0	0	0	0	0	0	0	0	0	0	0	0	0
OTU_1186	0	0	0	0	0	0	0	0	0	0	0	0	0	0	0	0	0	0	0	0	0	0	0	0	0	0	0	0	0	0	0	0	0	0	0	0	1	0	0	0	0	0	0	0	0	0	0	0	2
OTU_1187	0	0	0	0	0	0	0	0	0	0	0	0	0	0	0	0	0	0	0	0	0	0	0	0	0	0	0	0	0	0	0	0	0	8	0	0	0	0	0	0	0	0	0	0	0	0	0	0	0
OTU_1188	0	0	0	0	0	0	1	0	0	0	0	0	0	0	0	0	0	2	1	0	0	0	0	0	0	0	0	0	0	2	0	0	0	0	0	0	0	0	0	0	0	0	0	0	0	0	0	0	0
OTU_1189	0	0	0	0	0	0	0	0	0	19	3	0	0	0	0	0	0	2	0	0	0	0	0	5	0	0	2	0	0	0	0	0	0	0	0	0	0	0	0	0	0	0	0	0	0	0	0	0	0
OTU_1190	0	0	0	0	0	0	1	0	0	1	5	0	0	0	0	0	0	0	1	0	0	0	0	4	0	0	3	0	0	3	0	0	0	0	6	0	0	0	0	0	0	0	0	0	0	0	0	0	0
OTU_1191	0	0	0	0	0	0	0	0	0	0	0	0	0	0	0	0	0	0	0	0	0	0	0	0	0	0	0	0	0	0	0	0	0	0	0	1	0	4	4	0	0	0	0	0	0	0	0	0	0
OTU_1192	0	0	0	0	0	1	0	0	0	0	0	0	0	0	0	0	0	1	0	0	0	0	0	0	0	0	0	0	0	0	0	0	0	0	0	0	0	0	0	0	0	0	0	0	0	0	0	0	0
OTU_1193	0	0	0	0	0	0	0	0	0	0	0	0	0	0	0	0	0	0	0	0	0	0	0	0	0	0	0	0	0	0	0	0	0	0	0	0	0	0	0	0	0	0	0	0	0	0	6	0	0
OTU_1194	0	0	0	0	0	0	1	0	0	2	0	0	0	0	0	0	0	0	0	0	0	0	0	0	0	0	0	0	0	1	0	0	0	0	0	0	0	0	0	0	0	0	0	0	0	0	0	0	0
OTU_1195	0	0	0	0	0	0	0	0	0	0	0	0	0	0	0	0	0	0	0	0	0	0	0	0	0	0	0	1	0	0	0	0	0	2	1	0	0	0	0	0	0	0	0	0	1	0	0	0	0
OTU_1197	0	0	0	0	0	0	0	0	0	0	0	0	0	0	0	0	0	0	0	0	0	0	0	0	0	0	0	0	0	0	0	0	0	0	0	0	0	0	0	0	0	0	0	0	1	0	0	0	0
OTU_1199	0	0	0	0	0	0	0	0	0	0	0	0	0	0	0	0	0	0	0	0	0	0	0	0	0	0	0	0	0	0	0	4	0	0	0	0	0	0	0	0	0	0	0	5	0	0	0	0	0
OTU_1200	0	0	0	0	0	0	0	0	0	0	0	0	0	0	0	0	0	0	0	0	0	0	0	0	0	0	0	0	1	0	0	0	0	1	0	0	0	0	0	0	0	0	0	0	0	3	5	0	0
OTU_1201	0	0	0	0	0	0	0	0	0	0	0	0	0	0	0	2	0	1	0	0	0	0	0	0	0	0	0	0	0	1	0	0	0	0	0	0	0	0	0	0	0	0	0	0	0	0	0	0	0
OTU_1202	0	3	0	0	0	0	0	0	0	0	0	0	0	0	0	0	0	0	0	0	0	0	0	0	0	3	0	0	0	0	0	0	0	0	0	0	0	0	0	0	0	0	0	0	0	0	0	0	0
OTU_1205	0	0	0	0	0	2	0	0	0	0	0	0	0	0	0	0	0	0	0	0	0	0	0	0	0	3	0	0	0	0	0	0	0	0	0	0	0	0	0	0	0	0	0	0	0	0	0	0	0
OTU_1208	0	0	0	0	0	0	0	0	0	0	0	0	0	0	0	0	0	0	0	0	0	0	0	0	0	0	0	1	0	0	0	0	0	0	0	0	0	0	0	0	1	0	0	0	0	4	1	0	0
OTU_1209	0	2	4	0	0	0	0	0	0	0	0	0	0	0	1	0	0	0	0	0	0	0	0	0	0	0	0	0	0	0	0	0	0	0	0	0	0	0	0	0	0	0	0	0	0	0	0	0	0
OTU_1212	0	0	0	0	1	0	0	0	0	0	0	0	0	0	0	0	0	5	0	0	0	0	0	0	0	0	0	0	0	0	0	0	0	0	0	0	0	0	0	0	0	0	0	0	0	0	0	0	0
OTU_1213	0	0	0	0	0	2	4	0	0	0	0	0	0	0	0	0	0	1	2	0	0	0	0	0	0	0	0	0	0	2	0	0	0	0	0	0	0	0	0	0	0	0	0	0	0	0	0	0	0
OTU_1214	0	0	0	0	0	0	0	0	0	0	0	0	0	0	0	0	0	1	0	0	0	0	0	0	0	0	0	0	0	1	0	0	0	0	0	0	0	0	0	0	0	0	0	0	0	0	0	0	0
OTU_1215	0	0	0	0	0	0	0	0	0	0	0	0	0	0	0	0	0	0	0	0	0	0	0	4	0	0	2	0	0	0	0	0	0	6	9	0	0	0	0	0	0	0	0	0	0	0	0	0	0
OTU_1216	0	2	0	0	0	0	0	0	0	0	0	0	0	0	0	0	0	0	0	0	0	0	0	0	0	3	0	0	0	0	0	0	0	0	0	0	0	0	0	0	0	0	0	0	0	0	0	0	0
OTU_1219	0	0	0	0	0	0	1	0	0	0	0	0	0	0	0	0	0	0	1	0	0	0	0	0	0	0	0	0	0	0	0	0	0	0	0	0	0	0	0	0	0	0	0	0	0	0	0	0	0
OTU_1220	0	0	0	0	0	0	0	0	0	0	0	0	0	0	0	0	0	2	0	0	0	0	0	0	0	0	0	0	2	0	0	0	0	0	0	0	0	0	0	0	0	0	0	0	2	0	0	0	0
OTU_1221	0	0	0	0	0	0	0	0	0	0	0	0	0	0	0	0	0	0	0	0	0	0	0	0	0	0	0	0	0	0	0	0	0	0	6	0	2	0	3	0	0	0	0	0	0	0	0	0	0
OTU_1222	0	0	0	0	0	0	0	0	0	0	0	0	0	0	0	0	0	0	0	0	0	0	0	0	0	0	0	0	0	0	0	0	0	0	0	0	0	0	0	0	0	0	0	0	1	0	0	0	0
OTU_1223	0	0	0	0	0	0	0	0	0	0	0	0	0	0	0	0	0	0	0	0	0	0	0	0	0	0	0	0	0	0	0	0	0	0	2	0	0	0	0	0	0	0	0	0	0	0	0	0	0
OTU_1224	0	0	0	0	0	0	2	0	0	1	1	0	0	0	0	0	0	0	0	0	0	0	0	1	0	0	3	0	0	0	0	0	0	0	0	0	0	0	0	0	0	0	0	0	0	0	0	0	0
OTU_1225	0	0	0	0	0	0	1	0	0	2	0	0	0	0	0	0	0	0	2	0	0	0	0	0	0	0	0	0	0	1	0	0	0	0	0	0	0	0	0	0	0	0	0	0	0	0	0	0	0
OTU_1226	2	0	0	0	0	0	0	0	0	0	0	0	1	0	0	0	0	0	0	0	0	0	0	0	1	0	0	0	0	0	0	0	0	0	0	0	0	0	0	0	0	0	0	0	0	0	0	0	0
OTU_1227	0	0	0	0	0	0	0	0	0	0	0	0	0	0	0	0	0	0	0	0	0	0	0	4	0	0	0	0	0	0	0	0	0	0	3	2	1	0	2	0	0	0	0	0	0	0	0	1	3
OTU_1229	0	0	0	0	0	0	4	0	0	0	0	0	0	0	0	0	0	2	3	0	0	0	0	0	0	0	0	0	0	0	0	0	0	0	0	0	0	0	0	0	0	0	0	0	0	0	0	0	0
OTU_1230	0	0	0	0	0	0	0	0	0	4	0	0	0	0	0	0	0	0	0	0	0	0	0	1	0	0	2	0	0	0	0	0	0	9	5	0	0	0	1	0	0	0	1	0	0	0	0	1	0
OTU_1231	0	0	1	0	0	0	0	0	0	0	0	0	0	0	3	0	0	0	0	0	0	0	0	0	0	0	0	0	0	0	0	0	0	0	0	0	0	0	0	0	0	0	0	0	0	0	0	0	0
OTU_1232	0	0	1	0	0	5	0	1	0	4	0	0	0	0	0	0	0	0	0	0	0	0	0	1	0	0	0	0	0	0	2	0	1	0	0	0	0	4	1	4	20	0	0	0	2	2	0	0	0
OTU_1233	0	1	0	0	0	0	3	0	0	5	0	0	0	0	0	0	0	0	2	0	0	0	0	0	2	0	0	0	0	0	0	0	0	0	0	0	0	0	0	0	0	0	0	0	0	0	0	0	0
OTU_1234	0	0	0	0	0	0	3	0	0	7	0	0	0	0	0	0	0	2	0	0	0	0	0	1	0	0	0	0	0	1	0	0	0	0	0	0	0	0	0	0	0	0	0	0	0	0	0	0	0
OTU_1235	0	0	0	0	0	0	0	0	0	0	0	0	0	0	0	0	0	0	0	0	0	0	0	0	0	0	0	0	0	0	0	0	0	0	0	0	0	0	1	0	0	0	0	0	0	0	0	0	0
OTU_1236	0	0	0	0	0	0	0	0	0	0	0	0	0	0	0	0	0	0	0	0	0	0	0	0	0	0	4	0	0	0	0	0	1	0	0	0	0	0	0	0	0	0	0	2	0	0	1	0	0
OTU_1237	0	0	1	0	0	1	2	0	0	1	0	0	0	0	0	0	0	0	0	0	0	0	0	1	0	0	0	0	0	1	0	0	0	0	0	0	0	0	0	0	0	0	0	0	0	0	0	0	0
OTU_1238	0	0	0	0	0	0	1	0	0	0	0	0	0	0	0	0	0	0	0	0	0	0	0	0	0	0	0	0	2	0	0	0	0	0	0	0	0	0	0	0	0	0	0	0	0	0	0	0	0
OTU_1239	0	0	0	0	0	0	1	0	0	8	0	0	0	0	0	0	0	0	3	0	0	0	0	0	0	0	0	0	0	0	0	0	0	0	0	0	0	0	0	0	0	0	0	0	0	0	0	0	0
OTU_1240	0	0	0	0	1	2	0	0	0	0	0	0	0	0	0	0	0	0	0	0	0	0	0	0	0	0	0	0	0	0	0	0	0	0	0	0	0	0	0	0	0	0	0	0	0	0	0	0	0
OTU_1241	0	1	0	0	0	3	3	0	0	1	2	0	0	3	0	0	0	1	3	0	0	0	0	3	0	3	4	0	0	2	0	0	0	0	15	0	0	1	0	0	0	0	0	0	3	1	0	0	1
OTU_1242	0	1	0	0	0	0	0	0	0	0	0	0	0	2	0	0	0	0	0	0	0	0	0	0	0	2	0	0	0	0	0	0	0	0	0	0	0	0	0	0	0	0	0	0	0	0	0	0	0
OTU_1243	0	0	0	0	0	3	1	0	0	0	0	0	0	0	0	0	0	3	1	0	0	0	0	2	0	0	0	0	0	4	0	0	0	0	0	0	0	0	0	0	0	0	0	0	0	0	0	0	0
OTU_1244	0	0	0	0	0	0	0	0	0	0	0	0	0	0	0	0	0	0	0	0	0	0	0	0	0	0	0	0	0	0	0	3	0	0	0	0	0	0	0	0	0	0	0	0	0	0	2	0	0
OTU_1245	0	0	0	0	0	0	0	0	0	0	0	0	0	0	0	0	0	0	0	0	0	0	0	0	0	0	0	0	0	0	0	0	0	0	0	0	0	0	0	0	0	0	0	0	4	1	0	0	0
OTU_1246	0	0	0	0	0	0	0	0	0	0	0	0	0	0	0	0	0	0	0	0	0	0	0	0	0	0	0	0	0	0	0	3	2	0	0	0	0	0	0	0	0	0	0	0	0	0	0	0	0
OTU_1247	0	0	0	0	0	0	0	0	0	0	1	0	0	0	0	0	0	0	0	0	0	0	0	0	0	0	0	0	0	0	0	1	0	0	0	0	0	0	0	0	0	0	0	1	0	3	0	0	0
OTU_1248	0	0	0	0	0	0	0	0	0	0	0	1	0	0	0	0	0	0	0	0	0	0	0	1	0	0	1	0	0	0	0	1	1	1	0	2	4	8	5	684	2	1	2	0	0	0	0	0	0
OTU_1249	0	0	0	1	0	0	1	0	0	0	0	2	0	0	0	0	0	0	0	0	0	0	0	0	0	0	0	0	0	0	0	0	0	1	0	0	0	0	0	0	0	0	0	0	0	0	0	0	0
OTU_1250	0	1	0	1	0	0	0	0	1	0	0	0	0	0	0	0	1	0	1	1	0	0	0	0	1	0	0	0	6	0	3	0	1	0	0	3	0	0	0	0	0	0	0	0	0	0	0	0	0
OTU_1251	0	0	0	0	0	0	4	0	0	1	4	0	0	0	0	0	0	2	0	0	0	0	0	0	0	0	14	0	0	0	0	0	0	0	0	0	0	0	0	0	0	0	0	0	0	0	0	0	0
OTU_1252	0	0	0	0	0	0	0	2	0	0	0	0	0	0	0	0	0	0	0	0	0	0	0	0	0	0	2	0	0	0	0	0	0	0	0	0	0	0	0	0	0	0	0	0	1	0	0	0	0
OTU_1253	0	0	0	0	0	1	3	0	0	3	0	0	0	0	0	0	0	0	0	1	0	0	0	1	0	0	0	0	0	3	0	0	0	0	0	0	0	0	0	0	0	0	0	0	0	0	0	0	0
OTU_1254	0	0	0	0	0	0	1	0	0	0	0	0	0	0	0	0	0	1	2	0	0	0	0	0	0	0	0	0	2	0	0	0	0	0	0	0	0	0	0	0	0	0	0	0	0	0	0	0	0
OTU_1255	0	0	0	0	0	0	2	0	0	2	2	0	0	0	0	0	0	0	1	0	0	0	0	0	0	0	0	0	0	1	0	0	0	0	0	0	0	0	0	0	0	0	0	0	0	0	0	0	0
OTU_1256	0	1	2	2	3	34	4	18	11	0	0	1	1	1	1	2	10	7	4	8	199	3	2	0	4	7	0	6	6	18	1	8	0	28	42	5	3	28	0	25	65	1	3	2	3	1	8	1	10
OTU_1257	0	0	0	0	0	0	0	0	0	0	0	0	0	0	0	0	0	0	0	0	0	0	0	1	0	0	0	0	0	0	0	0	0	0	13	0	0	0	0	0	0	0	0	0	0	0	0	0	0
OTU_1258	0	0	0	0	0	4	1	0	0	3	2	0	0	0	0	0	0	1	1	0	0	0	0	3	0	0	0	0	0	0	0	0	0	0	0	0	0	0	0	0	0	0	0	0	0	0	0	0	0
OTU_1259	0	0	2	1	0	0	0	0	0	0	0	0	0	0	0	0	3	0	0	0	0	0	0	1	0	0	0	0	0	0	0	0	0	0	0	0	0	0	0	0	0	0	0	0	0	0	0	0	0
OTU_1260	0	0	0	1	0	0	3	0	0	0	0	0	0	0	0	0	2	0	1	0	0	0	0	0	0	0	0	0	0	0	0	0	0	0	0	0	0	0	0	0	0	0	0	0	0	0	0	0	0
OTU_1261	0	0	0	0	0	2	0	0	0	4	2	0	0	0	0	0	0	0	0	0	0	0	0	7	0	0	0	0	0	1	0	0	0	0	0	0	0	0	0	0	0	0	0	0	0	0	0	0	0
OTU_1262	0	0	0	0	0	3	1	0	0	2	0	0	0	0	0	0	0	3	2	0	0	0	0	0	0	0	0	0	0	0	0	0	0	0	0	0	0	0	0	0	0	0	0	0	0	0	0	0	0
OTU_1263	0	0	0	0	0	0	0	0	0	0	0	0	0	0	0	1	0	0	0	0	0	0	0	0	0	0	0	0	0	0	0	0	0	0	0	0	0	0	0	0	0	0	0	2	0	6	0	0	0
OTU_1264	0	0	0	0	0	0	3	0	0	3	2	0	0	0	0	0	0	0	0	0	0	0	0	1	0	0	1	0	0	0	0	0	0	0	0	0	0	0	0	0	0	0	0	0	0	0	0	0	0
OTU_1265	0	0	0	0	0	0	0	0	0	0	0	0	0	0	0	0	0	0	0	0	0	0	0	0	0	0	0	0	0	0	0	1	0	0	0	0	0	0	0	0	0	0	0	4	0	0	0	0	0
OTU_1266	0	0	0	0	0	0	0	0	0	0	0	0	0	0	0	0	0	0	0	0	0	0	0	0	0	0	0	0	0	0	0	0	0	0	16	0	0	0	0	0	0	0	0	0	0	0	0	0	0
OTU_1267	0	3	0	0	0	0	0	0	0	0	0	0	0	0	1	0	0	0	0	0	0	0	0	0	0	6	0	0	0	0	0	0	0	0	0	0	0	0	0	0	0	0	0	0	0	0	0	0	0
OTU_1268	0	0	0	0	0	0	0	0	0	0	14	0	0	0	0	0	0	0	0	0	0	0	0	0	0	0	0	0	0	0	0	0	0	0	0	0	0	0	0	0	0	0	0	0	0	0	2	0	0
OTU_1269	0	0	0	0	0	0	0	0	0	2	3	0	0	0	0	0	0	0	0	0	0	0	0	0	0	0	3	0	0	0	0	0	0	0	0	0	0	0	0	0	0	0	0	1	0	3	0	3	0
OTU_1272	0	1	0	0	0	0	0	0	0	0	0	0	0	1	0	0	0	0	0	0	0	0	0	0	0	1	0	0	0	0	0	0	0	0	0	0	0	0	0	0	0	0	0	0	0	0	0	0	0
OTU_1273	0	0	0	0	0	0	0	0	0	10	5	0	0	0	0	0	0	0	0	0	0	0	0	0	0	0	3	0	0	1	0	0	0	2	9	0	0	0	0	0	0	0	0	0	0	0	0	0	0
OTU_1276	0	0	0	0	0	0	0	0	0	9	0	0	0	0	0	0	0	0	0	0	0	0	0	5	0	0	1	0	0	0	0	0	0	0	0	0	0	0	0	0	0	0	0	0	0	0	0	0	0
OTU_1277	0	0	0	0	0	1	1	0	0	5	0	0	0	0	0	0	0	1	0	0	0	0	0	2	0	0	0	0	0	1	0	0	0	0	0	0	0	0	0	0	0	0	0	0	0	0	0	0	0
OTU_1278	0	0	0	0	0	1	3	0	0	3	2	0	0	0	0	0	0	3	2	0	0	0	0	0	0	0	0	0	0	0	0	0	0	0	2	0	0	0	0	0	0	0	0	0	0	0	0	0	0
OTU_1279	0	0	0	0	0	0	0	0	0	0	0	0	0	0	0	0	0	0	4	0	0	0	0	0	0	0	0	0	0	0	0	0	0	0	0	0	0	0	0	0	0	0	0	0	0	0	0	0	0
OTU_1280	0	1	0	0	0	0	0	0	0	0	0	0	0	0	0	0	0	0	0	0	0	0	0	0	0	2	0	0	0	0	0	0	0	0	0	0	0	0	0	0	0	0	0	0	0	0	0	0	0
OTU_1281	0	0	0	0	0	0	0	0	0	0	0	0	0	0	0	0	0	0	0	0	0	0	0	0	0	0	2	0	0	0	2	7	2	1	0	0	2	0	0	0	2	0	23	0	0	0	2	3	0
OTU_1282	0	0	0	0	0	0	0	0	0	1	0	0	0	0	0	0	0	0	3	0	0	0	0	1	0	0	0	0	0	0	0	0	0	0	0	0	0	0	0	0	0	0	0	0	0	0	0	0	0
OTU_1283	0	0	0	0	0	3	1	0	0	0	2	0	0	0	0	0	0	2	2	0	0	0	0	1	0	0	0	0	0	1	0	0	0	0	0	0	0	0	0	0	0	0	0	0	0	0	0	0	0
OTU_1284	0	0	0	0	0	0	0	0	0	0	0	0	0	0	0	0	0	0	0	0	0	0	0	0	0	0	0	0	0	0	0	0	0	9	15	0	0	0	0	0	0	0	0	0	0	0	0	0	0
OTU_1285	0	0	0	0	0	1	2	0	0	0	0	0	0	0	0	0	0	0	0	0	0	0	0	2	0	0	0	0	0	1	0	0	0	0	0	0	0	0	0	0	0	0	0	0	0	0	0	0	0
OTU_1286	0	0	0	0	0	0	1	0	0	0	0	0	0	0	0	0	0	0	0	0	0	0	0	0	0	0	0	0	0	0	0	0	0	8	0	0	0	0	0	0	0	0	0	0	0	0	0	0	0
OTU_1287	0	0	0	0	0	1	3	0	0	1	1	0	0	0	0	0	0	1	2	0	0	0	0	4	0	0	9	0	0	0	0	0	0	0	0	0	0	0	0	0	0	0	0	0	0	0	0	0	0
OTU_1288	0	0	0	0	0	1	0	0	0	0	0	0	0	0	0	0	0	3	3	0	0	0	0	0	0	0	0	0	0	0	0	0	0	0	0	0	0	0	0	0	0	0	0	0	0	0	0	0	0
OTU_1289	1	0	0	0	0	0	0	0	0	0	1	0	0	3	0	0	1	2	1	0	0	3	2	0	0	1	0	0	1	0	0	0	0	0	0	0	1	0	0	0	2	0	0	0	0	0	0	0	0
OTU_1290	1	0	0	0	0	0	0	0	0	0	1	0	1	0	0	0	0	0	0	0	0	0	0	3	0	0	0	0	1	0	0	0	0	0	0	0	0	0	0	0	0	0	0	0	0	0	0	0	0
OTU_1291	0	5	0	0	0	0	0	0	0	0	0	0	0	5	0	0	0	0	0	0	0	0	0	0	0	9	0	0	0	0	0	0	0	0	0	0	0	0	0	0	0	0	0	0	0	0	0	0	0
OTU_1292	0	0	0	0	0	0	0	0	0	0	2	0	0	0	2	0	0	0	1	0	0	0	0	19	0	0	2	0	0	0	0	0	0	2	0	0	0	0	0	0	0	0	0	0	0	0	0	0	0
OTU_1293	0	0	0	0	0	0	0	0	0	0	2	0	0	0	0	0	0	0	0	0	0	0	0	0	0	0	6	0	0	0	0	0	0	0	0	0	0	0	0	2	0	0	0	0	0	1	0	0	0
OTU_1294	0	0	0	0	0	0	0	0	0	0	2	0	0	0	0	0	0	0	0	0	0	0	0	0	0	0	1	0	0	0	0	1	1	0	0	0	0	0	0	0	0	0	0	1	1	0	6	0	0
OTU_1295	0	0	0	0	0	0	0	0	0	4	6	0	0	0	0	0	0	0	0	0	0	0	0	3	0	0	4	0	0	0	0	0	0	1	2	0	0	0	0	0	0	0	0	0	0	0	0	0	0
OTU_1297	0	0	0	0	0	0	0	0	0	0	0	0	0	0	0	0	0	0	1	0	0	0	0	0	0	0	0	0	0	1	0	0	0	0	0	0	0	0	0	0	0	0	0	0	0	0	0	0	0
OTU_1298	0	0	0	0	0	0	0	0	0	0	3	0	0	0	0	0	0	0	0	0	0	0	0	0	0	0	1	0	0	0	1	2	0	0	0	1	0	0	2	0	0	0	0	1	1	0	6	0	3
OTU_1299	0	0	0	0	0	1	1	0	0	6	2	0	0	0	0	0	0	1	0	0	0	0	0	5	0	0	3	0	0	2	0	0	0	0	0	0	0	0	0	0	0	0	0	0	0	0	0	0	0
OTU_1300	0	0	0	0	0	1	2	0	0	2	5	0	0	0	0	0	0	1	0	0	0	0	0	3	0	0	5	0	0	0	0	0	0	0	0	0	0	0	0	0	0	0	0	0	0	0	0	0	0
OTU_1301	0	0	0	0	0	0	0	0	0	0	0	0	0	0	0	0	0	0	0	0	0	0	0	0	0	0	0	0	0	0	0	0	0	0	3	0	0	0	0	0	0	0	0	0	0	0	0	0	0
OTU_1302	0	0	0	0	0	3	6	0	0	0	0	0	0	0	0	0	0	1	1	0	0	0	0	2	0	0	0	0	0	2	0	0	0	0	0	0	0	0	0	0	0	0	0	0	0	0	0	0	0
OTU_1304	0	0	0	0	0	0	0	0	0	0	0	0	0	0	0	0	0	0	0	0	0	0	0	0	0	0	0	0	0	0	0	0	0	0	4	0	2	0	0	0	0	0	0	0	0	0	0	0	1
OTU_1305	0	2	0	0	0	0	0	0	0	0	0	0	0	1	0	0	0	0	0	0	0	0	0	0	0	3	0	0	0	0	0	0	0	0	0	0	0	0	0	0	0	0	0	0	0	0	0	0	0
OTU_1306	0	0	0	0	0	0	0	0	0	0	0	0	0	0	0	0	0	0	0	0	0	0	0	0	0	0	0	0	0	0	0	0	0	0	0	3	0	0	0	0	0	0	0	0	0	0	0	5	3
OTU_1308	0	0	0	0	0	0	2	0	0	5	7	0	0	0	0	0	0	0	0	0	0	0	0	8	0	0	5	0	0	0	0	1	0	0	0	0	0	0	0	0	0	0	0	0	0	2	0	0	0
OTU_1310	0	0	0	0	0	0	0	1	0	1	0	0	0	0	0	0	0	0	0	0	0	0	0	0	0	0	0	0	0	0	0	2	0	1	0	0	0	0	0	0	0	2	0	0	0	0	0	0	0
OTU_1312	1	2	0	0	1	0	1	1	0	0	0	0	0	1	0	4	0	3	0	1	2	1	0	2	1	0	0	0	0	3	2	0	0	0	0	1	0	0	0	0	2	0	0	0	2	0	0	0	0
OTU_1313	0	0	0	0	0	0	0	0	0	0	3	0	0	0	0	0	0	0	0	0	0	0	0	3	0	0	0	0	0	0	0	0	0	0	9	0	0	0	0	0	0	0	0	0	0	0	0	0	0
OTU_1314	0	0	2	0	0	0	0	0	0	0	0	0	0	0	1	0	0	0	0	0	0	0	0	0	0	0	0	0	0	0	0	0	0	0	0	0	0	0	0	0	0	0	0	0	0	0	0	0	0
OTU_1315	0	0	0	0	0	0	0	0	0	0	0	0	0	0	0	0	0	0	0	0	0	0	0	0	0	0	0	0	0	0	0	0	0	0	0	0	0	0	0	0	0	0	0	0	0	8	2	0	0
OTU_1316	0	0	0	0	0	3	0	1	0	0	0	0	1	1	0	0	1	1	1	12	0	8	0	4	1	0	1	0	0	1	1	3	0	2	1	2	0	2	2	1	4	0	0	2	2	0	11	6	0
OTU_1317	0	0	0	0	0	2	1	0	0	7	2	0	0	0	0	0	0	1	1	0	0	0	0	0	0	0	8	0	0	1	0	0	0	0	2	0	0	0	0	0	0	0	0	0	0	0	0	0	0
OTU_1318	0	0	0	0	0	6	0	0	0	0	0	0	0	0	0	0	0	0	0	0	0	0	0	0	0	0	0	0	0	0	0	0	0	0	0	0	0	0	0	0	0	0	0	0	0	0	0	0	0
OTU_1319	0	0	0	0	0	0	0	0	0	0	0	0	0	0	0	0	0	0	0	0	0	0	0	0	0	0	3	0	0	0	0	0	0	0	4	0	0	0	0	0	0	0	0	2	1	0	6	0	1
OTU_1320	0	0	0	0	0	0	0	0	0	1	0	0	0	0	0	0	0	0	0	0	0	0	0	0	0	0	0	0	0	0	0	0	1	0	0	0	0	0	0	0	0	0	0	0	3	0	2	0	0
OTU_1321	0	0	0	0	0	0	0	0	0	0	0	0	0	1	0	0	0	0	0	0	17	0	0	0	0	1	0	3	1	1	1	11	2	0	0	4	1	0	0	0	14	0	0	9	0	0	0	3	2
OTU_1324	0	0	0	0	0	0	0	0	0	0	0	0	0	0	0	0	0	0	0	0	0	0	0	0	0	0	0	0	0	0	0	1	0	0	0	0	0	0	0	0	0	0	0	0	0	0	0	0	0
OTU_1326	0	0	0	0	0	0	0	0	0	0	0	0	0	0	0	0	0	0	0	0	0	0	0	0	0	0	0	0	0	0	0	0	0	0	0	0	0	0	0	0	0	0	0	0	0	0	5	0	0
OTU_1327	0	0	0	0	0	0	0	0	0	1	4	0	0	0	0	0	0	0	0	0	0	0	0	1	0	0	2	0	0	0	0	0	0	1	4	0	0	0	0	0	0	0	0	0	0	0	0	0	0
OTU_1328	0	0	0	0	0	0	0	0	0	0	0	0	0	0	0	0	0	0	0	0	0	0	0	0	0	0	0	0	0	0	0	0	0	0	0	5	1	0	1	0	0	0	0	0	0	0	0	2	0
OTU_1330	0	0	0	0	0	0	0	0	0	0	0	0	0	0	0	0	0	0	0	0	0	0	0	0	0	0	0	0	0	1	0	0	0	7	0	0	2	0	0	0	0	0	0	0	0	0	0	0	0
OTU_1331	4	5	3	3	4	0	1	2	1	0	6	0	6	3	2	0	2	1	1	2	2	0	2	1	6	2	0	2	0	27	3	1	2	0	0	3	2	3	0	0	0	0	7	3	3	12	3	3	4
OTU_1333	0	0	0	0	0	1	0	0	0	4	8	0	0	0	0	0	0	4	0	0	0	0	0	4	0	0	9	0	0	0	0	0	1	0	5	0	0	0	0	0	0	0	0	0	0	0	0	0	0
OTU_1334	0	0	0	0	0	0	0	0	0	0	0	0	0	0	0	0	0	0	0	0	0	0	0	0	0	0	0	0	0	0	0	0	0	0	13	0	0	0	0	0	0	0	0	1	0	0	0	0	2
OTU_1335	0	0	0	0	0	0	0	0	0	0	1	0	0	0	0	0	0	0	0	0	0	0	0	3	0	0	5	0	0	0	0	0	0	0	0	0	0	0	0	0	0	0	0	0	0	0	0	0	0
OTU_1336	0	0	0	0	0	0	0	0	0	0	0	0	0	0	0	0	0	0	0	0	0	0	0	0	0	0	0	0	0	0	0	0	0	2	12	0	0	0	0	0	0	0	0	0	0	0	0	0	0
OTU_1337	0	0	0	0	0	0	0	0	0	0	0	0	0	0	0	0	0	0	0	0	0	0	0	0	0	0	0	0	0	0	0	2	0	0	0	0	0	0	0	0	0	0	0	0	0	0	4	0	0
OTU_1338	0	3	3	0	0	0	0	0	0	0	0	0	0	6	0	0	0	0	0	0	0	0	0	0	0	4	0	0	0	0	0	0	0	0	0	0	0	0	0	0	0	0	0	0	0	0	0	0	0
OTU_1339	0	1	21	6	0	52	2	1	1	0	2	4	1	5	14	2	69	4	6	2	9	0	10	3	6	3	30	1	5	1	2	3	2	0	0	2	0	20	102	2	8	0	0	0	2	1	5	0	0
OTU_1340	0	0	0	0	0	2	1	0	0	1	6	0	0	0	0	0	0	1	3	0	0	0	0	0	0	0	1	0	0	1	0	0	0	0	0	0	0	0	0	0	0	0	0	0	0	0	0	0	0
OTU_1341	0	0	0	0	0	0	0	0	0	0	0	0	0	0	0	0	0	0	0	0	0	0	0	6	0	0	0	0	0	0	0	0	0	5	13	0	0	0	0	0	0	0	0	0	0	0	0	0	0
OTU_1342	0	0	0	0	0	1	1	0	0	5	9	0	0	0	0	0	0	4	2	0	0	0	0	4	0	0	8	0	0	0	0	0	0	0	7	0	0	0	0	0	0	0	0	0	0	0	0	0	0
OTU_1343	0	0	0	0	0	0	0	0	0	0	2	0	0	0	0	0	0	1	2	0	0	0	0	0	0	0	2	0	0	0	0	0	0	0	0	0	0	0	0	0	0	0	0	0	0	0	0	0	0
OTU_1344	0	0	0	0	0	0	0	0	0	9	0	0	0	0	0	0	0	0	0	0	0	0	0	2	0	0	3	0	0	1	0	0	0	0	0	0	0	0	0	0	0	0	0	0	0	0	0	0	0
OTU_1345	0	0	0	0	0	0	0	0	0	0	0	0	0	0	0	0	0	0	2	0	0	0	0	0	0	0	0	0	0	0	0	0	0	0	0	0	0	0	0	0	0	0	0	0	0	0	0	0	0
OTU_1346	0	0	0	0	0	0	0	0	0	2	0	0	0	0	0	0	0	0	0	0	0	0	0	0	0	0	1	0	3	0	0	0	0	0	0	0	0	0	0	0	0	0	0	0	0	0	0	0	0
OTU_1347	0	0	0	0	0	0	0	0	0	0	0	0	0	0	0	0	0	0	0	0	0	0	0	0	0	0	0	0	0	0	0	0	0	0	15	0	0	0	0	0	0	0	0	0	0	0	0	0	0
OTU_1348	0	1	0	0	0	0	0	0	0	0	0	0	0	3	0	0	0	0	0	0	0	0	0	0	0	2	0	0	0	0	0	0	0	0	0	0	0	0	0	0	0	0	0	0	0	0	0	0	0
OTU_1349	0	0	0	0	0	0	0	0	0	3	0	0	0	0	0	0	0	0	0	0	0	0	0	0	0	0	0	0	0	0	1	0	0	0	2	0	0	0	0	0	3	0	0	0	1	0	0	0	0
OTU_1350	0	0	0	0	0	0	0	0	0	0	0	0	0	0	0	0	0	0	0	0	0	0	0	0	0	0	0	0	0	0	0	0	0	0	13	0	0	0	0	0	0	0	0	0	0	0	0	0	0
OTU_1351	0	0	0	0	0	0	0	0	0	6	8	0	0	0	0	0	0	4	1	0	0	0	0	7	0	0	3	0	0	1	0	0	0	0	1	0	0	0	0	0	0	0	0	1	0	0	0	0	0
OTU_1352	0	0	0	0	0	0	0	0	0	0	2	0	0	0	0	0	0	0	0	0	0	0	0	0	0	0	1	0	0	0	2	0	0	3	0	0	0	0	1	0	0	0	0	2	0	0	0	0	0
OTU_1353	0	0	0	0	0	2	0	2	0	0	0	0	0	0	0	0	0	0	0	5	0	0	0	0	0	0	0	0	0	0	0	0	0	1	3	0	1	1	0	0	0	0	0	1	2	1	3	2	1
OTU_1354	1	0	0	0	0	0	0	0	0	0	0	0	0	0	1	0	0	0	0	0	0	0	0	0	0	0	0	0	0	0	0	0	0	8	0	0	1	2	1	0	0	0	0	0	1	0	2	0	0
OTU_1355	0	0	0	0	0	0	0	0	0	0	0	0	0	0	0	0	0	0	0	0	0	0	0	0	0	0	0	0	0	0	0	1	2	0	0	0	0	0	0	0	1	0	0	2	0	0	4	1	0
OTU_1356	0	0	0	0	0	0	0	0	0	9	9	0	0	0	0	0	0	1	0	0	0	0	0	4	0	0	5	0	0	0	0	0	0	0	1	0	0	0	0	0	0	0	0	0	0	0	0	0	0
OTU_1357	0	0	0	0	0	0	0	0	0	0	0	0	0	0	0	0	0	0	0	0	0	0	0	0	0	0	0	0	0	0	0	0	0	0	0	0	0	0	0	0	0	0	0	0	0	0	3	3	0
OTU_1358	0	0	0	0	0	0	3	0	0	1	0	0	0	0	0	0	0	2	1	0	0	0	0	0	0	0	0	0	0	2	0	0	0	0	0	0	0	0	0	0	0	0	0	0	0	0	0	0	0
OTU_1359	0	0	2	0	0	3	3	0	0	5	4	0	0	0	1	0	0	1	2	0	0	0	0	5	0	0	5	0	0	2	0	0	0	0	0	0	0	0	0	0	0	0	0	0	0	1	0	0	0
OTU_1360	0	0	0	0	0	0	0	0	0	0	0	0	0	0	0	0	0	0	0	0	0	0	0	0	0	0	0	0	0	0	0	0	0	0	0	0	0	0	2	0	0	0	0	0	0	0	0	0	3
OTU_1361	0	0	0	0	0	0	2	0	0	0	0	1	0	2	0	0	1	0	0	0	0	0	0	0	0	0	0	0	1	0	0	0	0	0	3	3	0	0	0	0	0	1	2	0	0	0	0	0	0
OTU_1362	0	0	0	0	0	0	0	0	0	3	1	0	0	0	0	0	0	0	0	0	0	0	0	1	0	0	0	0	0	0	0	0	0	0	0	0	0	0	0	0	0	0	2	0	0	0	1	0	1
OTU_1363	0	0	0	0	0	0	0	0	0	0	9	0	0	0	0	0	0	0	2	0	0	0	0	0	0	0	0	0	0	0	0	0	0	0	0	0	0	0	0	0	0	0	0	0	0	0	0	0	0
OTU_1364	0	0	0	2	4	0	1	0	0	0	0	0	0	0	0	2	7	3	0	0	0	0	0	0	0	0	0	1	0	1	0	0	0	0	0	0	0	0	0	0	0	0	0	0	0	0	0	0	0
OTU_1365	0	0	0	0	0	0	1	0	0	0	11	0	0	0	0	0	0	1	0	0	0	0	0	0	0	0	1	0	0	0	0	0	0	0	1	0	0	0	0	0	0	0	0	0	0	0	0	0	0
OTU_1367	0	0	0	0	0	1	2	0	0	0	0	0	0	0	0	0	0	0	2	0	0	0	0	0	0	0	0	0	0	2	0	0	0	0	0	0	0	0	0	0	0	0	0	0	0	0	0	0	0
OTU_1368	10	15	5	9	4	6	22	30	8	21	20	3	4	6	12	10	9	5	5	10	19	48	24	0	8	5	3	10	29	24	10	3	0	2	6	3	1	0	0	1	3	7	3	1	5	0	1	9	1
OTU_1369	0	0	0	0	0	0	0	0	0	0	0	0	0	0	0	0	0	0	0	0	0	0	1	0	0	0	0	0	0	0	0	0	0	0	0	0	1	0	0	0	0	0	0	0	0	0	0	0	0
OTU_1370	0	0	0	0	0	0	1	0	0	0	1	0	0	0	0	0	0	1	5	0	0	0	0	0	0	0	2	0	0	2	0	0	0	0	0	0	0	0	0	0	0	0	0	0	0	0	0	0	0
OTU_1371	0	0	1	0	0	0	0	0	0	0	0	0	0	0	0	0	0	0	0	0	0	0	0	16	0	0	4	0	0	0	0	0	0	1	0	0	0	0	0	0	0	0	0	0	0	0	0	0	0
OTU_1372	0	0	0	0	0	0	0	0	0	0	4	0	0	0	0	0	0	0	0	0	0	0	0	3	0	0	0	0	0	0	0	0	0	0	1	0	0	0	0	0	0	0	0	0	0	0	0	0	0
OTU_1373	0	0	0	0	0	0	0	0	0	0	0	0	0	0	0	0	0	0	0	0	0	0	0	0	0	0	0	0	0	0	0	0	0	0	0	5	2	0	0	0	0	0	0	0	0	0	0	10	0
OTU_1375	0	0	0	0	0	0	0	0	0	0	3	1	0	0	0	0	0	0	0	1	1	0	0	0	0	0	2	0	0	0	0	2	0	4	0	0	0	0	0	0	2	0	0	1	0	0	3	0	0
OTU_1376	0	0	0	0	0	1	1	0	0	0	0	0	0	0	0	0	0	0	0	0	0	0	0	0	0	0	0	0	0	1	0	0	0	0	0	0	0	0	0	0	0	0	0	0	0	0	0	0	0
OTU_1378	0	0	0	0	2	0	1	0	0	0	0	0	0	0	0	0	0	0	0	0	0	0	0	0	0	1	0	1	2	1	0	0	0	0	0	0	0	0	0	0	0	0	0	0	0	0	0	0	0
OTU_1379	0	0	0	0	0	1	2	0	0	1	1	0	0	0	0	0	0	3	2	0	0	0	0	1	0	0	2	0	0	3	0	0	0	0	8	0	0	0	0	0	0	0	0	0	0	0	0	0	0
OTU_1381	0	0	0	0	0	1	0	0	0	4	12	0	0	0	0	0	0	0	1	0	0	0	0	1	0	0	0	0	0	2	0	0	0	0	5	0	0	0	1	0	0	0	0	0	0	0	0	0	0
OTU_1382	0	0	0	0	0	0	1	0	0	0	0	0	0	0	0	0	0	1	0	0	0	0	0	0	0	0	0	0	0	0	0	0	0	0	0	0	0	0	0	0	0	0	0	0	0	0	0	0	0
OTU_1383	0	0	0	0	0	3	5	0	0	1	0	0	0	0	0	0	0	6	3	0	0	0	0	0	0	0	0	0	0	3	0	0	0	0	0	0	0	0	0	0	0	0	0	0	0	0	0	0	0
OTU_1384	0	0	0	0	0	0	0	0	0	0	0	0	0	0	0	0	0	0	0	0	0	0	0	0	0	0	0	0	0	0	0	0	0	0	1	1	3	1	0	0	0	0	0	0	0	0	0	2	2
OTU_1385	0	0	0	0	0	1	0	1	0	0	0	0	0	0	0	0	0	0	0	0	0	0	0	0	0	0	0	0	0	0	0	0	0	0	0	0	0	0	0	0	0	0	0	0	0	0	0	0	0
OTU_1386	0	0	0	0	0	0	0	0	0	0	0	0	1	0	2	0	0	0	0	0	0	0	0	0	0	1	0	0	0	0	0	0	0	0	0	0	0	0	0	0	0	0	0	0	0	0	0	0	0
OTU_1387	0	0	0	0	0	0	1	0	0	0	0	0	0	0	0	0	0	2	1	0	0	0	0	0	0	0	0	0	0	0	0	0	0	0	0	0	0	0	0	0	0	0	0	0	0	0	0	0	0
OTU_1388	0	0	0	0	0	2	3	0	0	0	0	0	0	0	0	0	0	2	1	0	0	0	0	0	0	0	0	0	0	0	0	0	0	0	0	0	0	0	0	0	0	0	0	0	0	0	0	0	0
OTU_1389	0	0	0	0	0	1	3	0	0	11	1	0	0	0	0	0	0	1	1	0	0	0	0	6	0	0	1	0	0	0	0	0	0	0	0	0	0	0	0	0	0	0	0	1	0	0	0	0	1
OTU_1391	0	0	0	0	0	1	1	0	0	0	0	0	0	0	0	0	0	0	1	0	0	0	0	0	0	0	0	0	0	1	0	0	0	0	0	0	0	0	0	0	0	0	0	0	0	0	0	0	0
OTU_1392	0	0	0	0	0	1	2	0	0	0	0	0	0	0	0	0	0	0	0	0	0	0	0	0	0	0	0	0	0	0	0	0	0	0	0	0	0	0	0	0	0	0	0	0	0	0	0	0	0
OTU_1393	0	0	0	0	0	0	0	0	0	0	0	0	0	0	0	0	0	0	0	0	0	0	0	2	0	0	0	0	0	0	0	0	0	4	0	0	0	0	0	1	0	0	0	1	0	0	0	0	0
OTU_1394	0	0	0	0	0	0	1	0	0	0	0	0	0	0	0	0	0	3	0	0	0	0	0	0	0	0	0	0	0	1	0	0	0	0	0	0	0	0	0	0	0	0	0	0	0	0	0	0	0
OTU_1395	0	0	0	0	0	0	0	0	0	0	0	0	0	0	0	0	0	0	0	0	0	0	0	0	0	0	2	0	0	0	0	2	0	0	8	0	0	0	0	0	0	0	0	0	0	0	6	0	0
OTU_1396	0	0	0	0	0	0	0	0	0	0	0	0	0	0	0	0	0	0	0	0	0	0	0	0	0	0	0	0	0	0	0	0	2	0	0	0	0	0	0	0	0	0	0	0	3	0	1	0	0
OTU_1397	0	0	0	0	0	0	0	0	0	5	3	0	0	0	0	0	0	0	0	0	0	0	0	1	0	0	0	0	0	4	0	0	0	0	4	0	0	0	0	0	0	0	0	0	0	0	0	0	0
OTU_1398	0	0	0	0	0	0	1	0	0	0	0	0	0	0	0	0	0	0	0	0	0	0	0	0	0	0	0	0	0	0	0	0	0	0	0	0	0	0	0	0	0	0	0	0	0	0	0	0	0
OTU_1399	0	0	0	0	0	0	0	0	0	1	4	0	0	0	0	0	0	0	0	0	0	0	0	4	0	0	5	0	0	0	0	0	0	0	1	0	0	0	0	0	0	0	0	0	0	0	0	0	0
OTU_1402	0	0	0	0	0	1	3	0	0	0	0	0	0	0	0	0	0	1	0	0	0	0	0	0	0	0	0	0	0	2	0	0	0	0	0	0	0	0	0	0	0	0	0	0	0	0	0	0	0
OTU_1403	2687	291	1451	116	104	147	1653	118	76	134	386	191	195	192	85	12	90	17	33	7	6	1	6	149	1504	5331	2861	290	311	335	29	296	1669	64	153	837	1297	271	192	206	507	10256	245	62	175	40	127	2348	153
OTU_1404	0	0	0	0	0	0	0	0	0	0	0	0	0	0	0	0	0	0	0	0	0	0	0	0	0	0	0	0	0	0	0	0	0	0	0	0	0	0	0	1	0	0	0	0	0	0	0	0	0
OTU_1405	0	1	0	0	0	0	0	0	0	0	0	0	0	2	0	0	0	0	0	0	0	0	0	0	0	4	0	0	0	0	0	0	0	0	0	0	0	0	0	0	0	0	0	0	0	0	0	0	0
OTU_1406	0	0	0	0	0	1	0	0	0	0	1	0	0	0	0	0	0	2	1	0	0	0	0	5	0	0	1	0	0	3	0	0	0	0	0	0	0	0	0	0	0	0	0	0	0	0	0	0	0
OTU_1407	0	0	0	0	0	0	2	0	0	3	4	0	0	0	0	0	0	0	0	0	0	0	0	1	0	0	0	0	0	0	0	0	0	0	0	0	0	0	0	0	0	0	0	0	0	0	0	0	0
OTU_1408	0	0	0	0	0	0	0	0	0	0	0	0	0	3	1	0	0	2	0	0	0	2	0	0	0	0	0	0	0	0	0	1	0	0	0	0	0	0	0	0	0	0	0	0	0	0	0	0	1
OTU_1409	0	0	0	0	0	1	0	0	0	0	0	0	0	0	0	1	0	1	0	0	0	0	0	0	0	0	0	0	0	0	0	0	0	0	0	0	0	0	0	0	0	0	0	0	0	0	0	0	0
OTU_1410	0	0	0	0	0	2	0	0	0	6	2	0	0	0	0	0	0	3	1	0	0	0	0	2	0	0	3	0	0	3	0	0	0	0	0	0	0	0	0	0	0	0	0	0	0	0	0	0	0
OTU_1411	0	0	0	0	2	0	4	0	0	0	0	0	0	0	0	0	0	0	0	0	0	0	0	0	0	0	0	0	0	1	0	0	0	0	0	0	0	0	0	0	0	0	0	0	0	0	0	0	0
OTU_1412	0	0	0	0	0	0	0	0	0	0	0	0	0	0	0	0	0	0	0	0	0	0	0	1	0	0	4	0	0	0	0	0	0	0	0	0	0	0	4	0	0	0	0	0	0	0	0	0	0
OTU_1413	0	0	0	0	0	0	0	0	0	1	0	0	0	0	0	0	0	0	0	0	0	0	0	0	0	0	0	0	0	0	0	0	0	0	0	2	2	4	0	0	0	0	1	0	0	0	0	0	5
OTU_1414	0	2	0	0	0	0	0	0	0	0	0	0	0	0	0	0	0	0	0	0	0	0	0	0	0	1	0	0	0	0	0	0	0	0	0	0	0	0	0	0	0	0	0	0	0	0	0	0	0
OTU_1416	0	0	1	1	1	2	2	0	1	0	0	0	1	0	0	0	0	0	0	0	1	0	0	0	0	0	0	0	0	0	0	0	0	0	0	0	0	0	0	0	0	0	0	0	0	0	0	0	0
OTU_1417	0	0	0	0	0	0	0	0	0	0	0	0	0	0	0	0	0	0	0	0	0	0	0	0	0	0	0	0	0	0	0	0	0	0	38	0	0	0	0	0	0	0	0	0	0	0	0	0	0
OTU_1418	0	0	0	0	0	0	0	0	0	0	0	0	0	0	0	0	0	0	0	0	0	3	0	0	0	0	0	0	0	0	0	0	0	0	0	0	0	0	0	0	0	0	0	0	0	0	0	0	0
OTU_1420	0	0	0	0	0	3	2	0	0	6	1	0	0	0	0	0	0	0	1	0	0	0	0	3	0	0	0	0	0	7	0	0	0	0	0	0	0	0	0	0	0	0	0	0	0	0	0	0	0
OTU_1421	1	1	1	0	0	1	1	2	1	2	21	4	0	0	0	0	0	0	1	0	0	0	0	4	11	0	1	0	0	21	24	7	0	40	16	0	2	0	0	0	0	0	0	0	0	0	0	0	0
OTU_1422	0	0	0	0	0	0	0	0	0	0	0	0	0	0	0	0	0	0	0	0	0	0	0	0	0	0	0	0	4	1	0	0	0	4	4	0	0	0	0	1	0	0	0	0	0	0	0	0	0
OTU_1423	0	0	0	4	0	0	2	0	0	0	0	0	0	0	0	5	0	0	0	0	0	0	0	0	0	0	0	5	0	0	0	0	0	0	0	0	0	0	0	0	0	0	0	0	0	0	0	0	0
OTU_1424	0	0	0	0	0	0	0	0	0	0	0	0	0	0	0	0	0	0	0	0	0	0	0	0	0	0	0	0	0	0	0	0	0	18	0	0	0	0	0	0	0	0	0	0	0	0	0	0	0
OTU_1425	0	0	0	0	0	0	2	0	0	0	0	0	0	0	0	1	0	0	0	1	0	0	0	0	0	0	0	1	1	3	0	0	0	0	0	0	0	0	0	0	0	0	0	0	0	0	0	0	0
OTU_1427	0	0	0	0	0	3	0	0	0	0	0	0	0	0	0	0	0	1	0	0	0	0	0	0	0	0	0	0	0	0	0	0	0	0	1	0	0	0	0	0	0	0	0	0	0	0	0	0	0
OTU_1428	0	0	0	0	0	3	0	0	0	0	0	0	0	0	0	0	0	1	0	0	0	0	0	0	0	0	0	0	0	1	0	0	0	0	1	0	0	0	0	0	0	0	0	0	0	0	0	0	0
OTU_1429	0	0	0	0	0	0	0	0	0	0	0	0	0	0	0	0	0	0	0	0	0	0	0	0	0	0	2	0	0	0	0	0	0	1	0	0	0	0	0	0	0	0	0	0	0	0	0	0	1
OTU_1430	0	0	0	0	0	0	0	0	0	0	0	0	0	0	0	0	0	0	0	0	0	0	0	0	0	0	0	0	0	0	0	1	0	0	0	0	0	0	0	0	0	0	0	0	0	0	1	0	0
OTU_1431	0	0	0	0	0	0	1	0	0	5	3	0	0	0	0	0	0	0	2	0	0	0	0	2	0	0	6	0	0	0	0	0	0	0	0	0	0	0	0	0	0	0	0	0	0	0	0	0	0
OTU_1432	0	0	0	0	0	1	1	0	0	0	0	0	0	0	0	0	0	2	2	0	0	0	0	0	0	0	0	0	0	0	0	0	0	0	1	0	0	0	0	0	0	0	0	0	0	0	0	0	0
OTU_1434	0	1	0	0	0	0	0	0	0	0	0	0	0	0	0	0	0	0	0	0	0	0	0	0	0	2	0	0	0	0	0	0	0	0	0	0	0	0	0	0	0	0	0	0	0	0	0	0	0
OTU_1435	66	76	110	804	62	463	150	100	51	116	78	91	32	192	320	198	89	56	115	423	550	168	98	58	123	111	117	261	616	101	247	193	157	57	466	521	39	58	25	90	127	107	160	163	1830	364	139	451	400
OTU_1436	0	0	0	0	0	0	0	0	0	0	0	0	0	0	0	0	0	0	0	0	0	0	0	0	0	0	0	0	0	0	0	0	0	0	0	0	0	3	3	0	0	0	0	0	0	0	2	0	3
OTU_1437	0	0	0	0	0	2	0	0	0	2	0	0	0	0	0	0	0	0	0	0	0	0	0	3	0	0	0	0	0	0	0	0	0	0	0	0	0	0	0	0	0	0	0	0	0	0	0	0	0
OTU_1438	0	0	2	0	0	0	0	0	0	0	0	0	0	0	3	0	0	0	0	0	0	0	0	0	0	0	0	0	0	0	0	0	0	0	0	0	0	0	0	0	0	0	0	0	0	0	0	0	0
OTU_1440	0	0	0	0	0	0	0	0	0	0	0	0	0	0	0	0	0	0	0	0	0	0	0	0	0	0	0	0	0	0	0	0	0	0	0	0	0	0	2	1	0	1	0	0	0	5	0	0	1
OTU_1441	0	0	0	0	0	0	0	0	0	0	0	0	0	0	0	0	0	0	0	0	0	0	0	0	0	0	0	0	0	0	0	0	0	0	0	0	39	0	0	0	0	0	0	0	0	0	0	0	1
OTU_1442	0	0	0	0	0	0	2	0	0	0	0	0	0	0	0	0	0	0	2	0	0	0	0	0	0	0	0	0	0	0	0	0	0	0	0	0	0	0	0	0	0	0	0	0	0	0	0	0	0
OTU_1443	0	0	0	0	0	0	0	0	0	0	18	0	0	0	0	0	0	0	0	0	0	0	0	4	0	0	16	0	0	0	0	3	0	0	0	0	0	1	0	0	0	0	0	4	0	0	4	0	0
OTU_1444	0	0	1	0	0	0	0	0	0	0	0	0	0	0	1	0	0	4	0	0	0	0	0	0	0	0	0	0	0	3	0	0	0	0	2	0	0	0	1	0	0	0	0	0	1	0	0	0	0
OTU_1445	0	0	0	0	0	0	0	1	0	0	0	0	0	0	0	0	0	0	0	0	0	0	0	0	0	0	0	0	0	0	0	0	0	0	0	0	0	0	0	0	0	0	0	0	0	0	3	0	0
OTU_1446	0	0	0	0	0	0	0	0	0	0	0	0	0	0	0	0	0	0	0	0	0	0	0	0	0	0	0	0	0	0	0	0	0	0	0	0	0	0	4	0	0	0	0	0	0	0	0	0	0
OTU_1447	0	0	0	0	0	3	6	0	0	2	4	0	0	0	0	0	0	0	4	0	0	0	0	1	0	0	0	0	0	2	0	0	0	4	1	0	0	0	0	0	0	0	0	0	0	0	0	0	0
OTU_1448	0	0	0	0	0	0	0	0	0	0	1	0	0	0	0	0	0	0	0	0	0	0	0	1	0	0	0	0	0	0	0	0	0	0	0	0	0	0	0	0	0	0	0	0	0	0	0	0	0
OTU_1449	0	0	0	0	0	1	3	0	0	0	0	0	0	0	0	0	0	0	0	0	0	0	0	0	0	0	0	0	0	0	0	0	0	0	0	0	0	0	0	0	0	0	0	0	0	0	0	0	0
OTU_1450	0	0	0	0	0	0	0	0	0	4	0	0	0	0	0	0	0	2	2	0	0	0	0	2	0	0	0	0	0	1	0	0	0	0	0	0	0	0	0	0	0	0	0	0	0	0	0	0	0
OTU_1451	0	0	0	0	0	0	0	0	0	1	4	0	0	0	0	0	0	0	0	0	0	0	0	1	0	0	2	0	0	0	0	0	0	0	4	0	0	0	0	0	0	0	0	0	0	0	0	0	0
OTU_1452	0	0	1	0	1	0	0	0	0	0	6	0	0	0	0	0	0	0	0	0	0	0	0	0	0	0	7	0	0	0	0	0	0	0	11	0	0	0	0	0	0	0	0	0	1	0	0	0	0
OTU_1453	0	0	1	0	0	0	0	0	0	0	0	0	0	0	1	0	0	0	0	0	0	0	0	0	0	0	0	0	0	0	0	0	0	0	0	0	0	0	0	0	0	0	0	0	0	0	0	0	0
OTU_1455	0	1	0	0	0	0	0	0	1	0	0	0	0	0	0	0	0	0	0	0	0	0	0	0	2	0	0	0	1	0	0	0	0	0	0	0	6	0	0	0	0	0	0	0	0	0	0	1	2
OTU_1457	0	0	2	0	0	0	0	0	0	0	0	0	0	0	2	0	0	0	0	0	0	0	0	0	0	0	0	0	0	0	0	0	0	0	0	0	0	0	0	0	0	0	0	0	0	0	0	0	0
OTU_1458	0	0	0	2	1	0	1	0	0	0	0	0	0	0	0	0	1	0	0	0	0	0	0	0	0	0	0	0	4	0	0	0	0	0	0	0	0	0	0	0	0	0	0	0	0	0	0	0	0
OTU_1459	0	0	0	0	0	0	0	0	0	3	5	0	0	0	0	0	0	0	0	0	0	0	0	4	0	0	6	0	0	0	0	0	2	0	2	0	0	0	0	0	0	0	0	0	0	0	0	0	0
OTU_1460	0	0	0	0	0	0	0	0	0	0	0	0	0	0	0	0	0	0	0	0	0	0	0	0	0	0	0	0	0	0	0	0	0	0	12	0	0	0	0	0	0	0	0	0	0	0	0	0	0
OTU_1461	7	4	6	58	6	4	10	375	5	28	5	7	3	4	2	58	0	0	2	7	2	2	10	1	6	6	1	10	9	2	2	11	13	3	1	2	1	18	1	4	38	2	0	8	17	12	14	6	9
OTU_1462	0	0	0	0	0	1	1	0	0	0	1	0	0	0	0	0	0	2	2	0	0	0	0	3	0	0	2	0	0	1	0	0	0	0	0	0	0	0	0	0	0	0	0	0	0	0	0	0	0
OTU_1463	0	0	0	0	0	1	0	0	0	0	0	0	0	0	0	0	0	0	0	0	0	0	0	0	0	0	0	0	0	0	0	0	0	0	5	0	0	0	0	0	0	0	0	0	0	0	0	0	0
OTU_1464	0	0	0	0	0	0	0	0	0	0	0	0	0	0	0	0	0	0	0	0	0	0	0	0	0	0	0	0	0	0	0	0	0	0	0	0	0	0	0	0	0	0	0	0	1	0	0	0	0
OTU_1465	0	0	2	0	0	0	0	0	0	0	0	0	0	0	0	0	0	0	0	0	0	0	0	0	0	0	0	0	0	0	0	0	0	0	0	0	0	0	0	0	0	0	0	0	0	0	0	0	0
OTU_1466	0	0	0	0	0	0	0	0	0	0	0	0	0	0	0	0	0	0	1	0	0	0	0	0	0	0	0	0	0	0	0	0	0	0	0	0	0	0	0	0	0	0	0	0	0	0	0	0	0
OTU_1467	0	0	0	0	0	0	3	0	0	5	0	0	0	0	0	0	0	0	2	0	0	0	0	4	0	0	0	0	0	0	0	0	0	0	0	0	0	0	0	0	0	0	0	0	0	0	0	0	0
OTU_1468	0	0	0	1	2	0	0	0	0	0	0	0	0	0	0	0	0	0	0	0	0	1	0	0	0	0	0	0	0	0	0	0	0	0	0	0	0	0	0	0	0	0	0	0	0	4	0	2	2
OTU_1469	0	0	0	0	0	0	0	0	0	0	0	0	0	0	0	0	0	0	0	0	0	0	0	0	0	0	0	0	0	0	0	0	0	2	4	0	0	0	0	0	0	0	0	0	0	0	0	0	0
OTU_1470	0	0	0	0	0	0	0	0	0	0	1	0	0	0	0	0	0	2	0	0	0	0	0	0	0	0	0	0	0	4	0	0	0	0	0	0	0	0	0	0	0	0	0	0	0	0	0	0	0
OTU_1471	0	0	0	0	0	0	1	0	0	0	0	0	0	0	0	0	0	0	0	0	0	0	0	0	0	0	0	0	1	0	0	0	0	0	0	0	0	0	0	0	0	0	0	0	0	0	0	0	0
OTU_1472	0	0	0	0	0	0	0	0	0	2	2	0	0	0	0	0	0	0	0	0	0	0	0	3	0	0	0	0	0	0	0	0	0	0	0	0	0	0	0	0	0	0	0	0	0	0	0	0	0
OTU_1475	0	0	0	0	0	2	0	0	0	1	5	0	0	0	0	0	0	2	0	0	0	0	0	7	0	0	3	0	0	3	0	0	0	0	1	0	0	0	0	0	0	0	0	0	0	0	0	0	0
OTU_1476	0	0	0	0	0	0	0	0	0	0	0	0	0	0	0	0	0	0	0	0	0	0	0	0	0	0	0	0	0	0	0	0	0	0	14	0	0	0	0	0	0	0	0	0	0	0	0	0	0
OTU_1477	0	0	0	0	0	0	1	0	0	0	0	0	0	0	0	0	0	0	1	0	0	0	0	0	0	0	0	0	0	0	0	0	0	0	0	0	0	0	0	0	0	0	0	0	0	0	0	0	0
OTU_1478	0	0	0	0	0	0	0	0	0	0	1	0	0	0	0	0	0	0	0	0	0	0	0	4	0	0	6	0	0	0	0	0	0	0	1	0	0	0	0	0	0	0	0	0	0	0	0	0	0
OTU_1479	0	0	0	0	0	1	1	0	0	0	0	0	0	0	0	0	0	0	0	0	0	0	0	0	0	0	0	0	0	0	0	0	0	0	1	0	0	0	0	0	0	0	0	0	0	0	0	0	0
OTU_1480	0	0	0	0	0	0	0	0	0	11	10	0	0	0	0	0	0	0	1	0	0	0	0	4	0	0	9	0	0	0	0	0	1	0	3	0	0	0	0	0	0	0	0	0	0	0	0	0	0
OTU_1481	0	0	0	0	0	0	0	0	0	0	0	3	0	0	0	0	0	0	0	0	0	0	0	0	0	0	0	0	0	0	0	0	0	0	0	0	0	0	0	0	0	0	0	0	0	0	0	0	0
OTU_1482	0	0	1	0	0	0	0	0	0	0	0	0	0	0	0	0	0	0	0	0	0	0	0	0	0	0	0	0	0	0	0	0	0	0	0	0	0	0	0	0	0	0	0	0	0	0	0	0	0
OTU_1483	0	0	0	0	0	0	0	0	0	0	0	0	0	0	0	0	0	0	0	2	0	0	0	0	0	0	0	0	0	0	0	0	0	0	0	0	0	0	0	0	0	0	0	0	0	0	0	0	0
OTU_1484	0	0	0	0	0	0	0	0	0	1	0	0	0	0	0	0	0	0	0	0	0	0	0	3	0	0	2	0	0	0	0	0	1	4	4	0	0	2	0	0	0	0	0	0	0	0	0	0	0
OTU_1486	0	0	0	0	0	0	0	0	0	0	0	0	0	0	0	0	0	0	0	0	0	0	0	0	0	0	0	0	0	0	0	0	0	0	4	0	0	0	0	0	0	0	0	0	0	0	0	0	0
OTU_1487	0	0	0	0	0	0	0	0	0	0	3	0	0	0	0	0	0	0	0	0	0	0	0	0	0	0	12	0	0	0	0	0	0	0	0	0	0	0	0	0	0	0	0	0	0	0	0	0	0
OTU_1488	0	0	0	0	0	0	1	0	0	7	14	0	0	0	0	0	0	1	2	0	0	0	0	3	0	0	2	0	0	0	0	0	0	0	8	0	0	0	0	0	0	0	0	0	1	0	0	0	0
OTU_1489	0	0	0	0	0	0	2	0	0	0	0	0	0	0	0	0	0	0	3	0	0	0	0	0	0	0	3	0	0	2	0	0	0	0	0	0	0	0	0	0	0	0	0	0	0	0	0	0	0
OTU_1490	0	0	0	0	0	0	0	0	0	0	0	0	0	0	0	0	0	0	0	0	0	0	0	0	0	0	0	0	0	0	0	0	0	0	0	0	0	1	0	5	2	0	0	0	0	0	0	0	0
OTU_1491	0	0	0	0	0	0	0	0	0	2	2	0	0	0	0	0	0	0	0	0	0	0	0	0	0	0	3	0	0	0	0	0	0	0	0	0	0	0	0	0	0	0	0	0	0	0	0	0	0
OTU_1492	0	0	0	0	0	0	0	0	0	0	0	0	0	0	0	0	0	0	0	0	0	0	0	0	0	0	0	0	0	0	0	0	0	0	0	0	2	0	2	0	0	0	0	0	0	0	0	0	0
OTU_1493	0	0	0	0	0	0	0	0	0	0	0	0	0	0	0	0	0	0	1	0	0	0	0	0	0	0	0	0	0	2	0	0	0	0	0	0	0	0	0	0	0	0	0	0	0	0	0	0	0
OTU_1494	0	0	0	0	0	0	0	0	0	0	0	0	0	0	0	0	0	0	2	0	0	0	0	0	0	0	0	0	0	0	0	0	0	0	0	0	0	0	0	0	0	0	0	0	0	0	0	0	0
OTU_1495	47	125	751	95	28	68	161	44	22	37	13	51	27	558	165	44	49	37	126	14	23	19	6	1	9	68	5	48	34	7	104	50	146	14	7	210	24	19	9	68	41	7	3	57	38	27	37	212	31
OTU_1496	0	0	0	0	0	0	0	0	0	0	0	0	0	0	0	0	0	0	0	0	0	0	0	0	0	0	0	0	0	0	0	0	1	0	16	0	0	0	0	0	0	0	0	0	0	0	0	0	0
OTU_1498	0	0	0	0	0	0	0	0	0	0	9	0	0	0	0	0	0	0	0	0	0	0	0	0	0	0	2	0	0	0	0	0	2	0	0	0	3	2	3	0	0	0	0	0	0	2	5	1	1
OTU_1499	0	0	0	0	0	0	2	0	0	0	0	0	0	0	0	0	0	0	1	0	0	0	0	0	0	0	0	0	0	6	0	0	0	0	0	0	0	0	0	0	0	0	0	0	0	0	0	0	0
OTU_1500	0	3	0	0	0	0	0	0	0	0	0	0	0	0	0	0	0	0	0	0	0	0	0	0	0	1	0	0	0	0	0	0	0	0	0	0	0	0	0	0	0	0	0	0	0	0	0	0	0
OTU_1501	1	0	0	0	0	0	0	0	0	0	0	0	0	0	0	0	0	0	0	0	0	0	0	0	0	2	0	0	0	0	0	0	0	1	0	0	0	0	0	0	0	0	0	0	0	0	0	0	0
OTU_1502	0	0	0	0	0	0	0	0	0	0	0	0	0	0	0	0	0	0	0	0	0	0	0	1	0	0	0	0	0	0	0	0	0	0	3	0	0	9	8	0	0	0	0	0	0	0	0	0	0
OTU_1503	0	0	0	0	0	0	1	0	0	3	0	0	0	0	0	0	0	0	0	0	0	0	0	0	0	0	0	0	0	0	0	0	0	0	0	0	0	0	0	0	0	0	0	0	0	0	0	0	0
OTU_1505	0	0	0	0	0	2	0	0	0	0	0	0	0	0	0	0	0	0	0	0	0	0	0	0	0	0	0	0	0	0	0	0	0	0	0	0	0	0	1	0	0	0	0	0	0	0	0	0	0
OTU_1506	0	0	0	0	0	5	0	0	0	0	0	0	0	0	0	0	0	3	0	0	0	0	0	0	0	0	0	0	0	1	0	0	0	0	0	0	0	0	0	0	0	0	0	0	0	0	0	0	0
OTU_1507	0	0	0	0	0	0	0	0	0	0	0	0	1	1	7	0	0	0	1	1	0	0	0	1	3	0	0	1	0	2	0	0	0	1	0	0	0	0	0	0	0	0	0	1	0	0	2	2	2
OTU_1508	0	0	0	0	0	0	0	1	0	0	0	0	0	0	0	0	0	0	0	0	0	0	0	0	0	0	0	0	0	0	0	0	0	0	0	0	0	0	0	0	0	0	0	0	0	0	0	0	0
OTU_1510	0	0	0	0	0	2	3	0	0	0	0	0	0	0	0	0	0	0	1	0	0	0	0	0	0	0	0	0	0	1	0	0	0	0	0	0	0	0	0	0	0	0	0	0	0	0	0	0	0
OTU_1511	0	0	0	4	2	0	3	0	0	0	0	0	0	0	0	5	2	5	0	0	0	0	0	0	0	0	0	3	0	5	0	0	0	0	0	0	0	0	0	0	0	0	0	0	0	0	0	0	0
OTU_1512	0	0	0	0	0	0	0	0	0	0	12	0	0	0	0	0	0	0	0	0	0	0	0	0	0	0	0	0	0	0	0	0	0	0	0	0	0	0	0	0	0	0	0	0	0	0	2	0	0
OTU_1513	0	0	0	0	0	0	0	0	0	0	0	0	0	0	0	0	0	0	0	0	0	0	0	4	0	0	0	0	0	0	0	0	0	1	2	0	0	0	0	0	0	0	0	0	0	0	0	0	0
OTU_1514	0	0	0	0	0	0	2	0	0	0	0	0	0	0	0	0	0	0	0	0	0	0	0	0	0	0	0	0	0	0	0	0	0	0	0	0	0	0	0	0	0	0	0	0	0	0	0	0	0
OTU_1516	0	0	0	0	0	0	0	0	0	0	0	0	0	0	0	0	0	0	0	0	0	0	0	1	0	0	1	0	0	1	0	0	0	0	0	0	0	0	0	0	0	0	0	0	0	0	0	0	0
OTU_1517	0	0	0	0	0	0	0	0	0	0	0	0	0	0	0	0	0	0	0	0	0	0	0	0	0	0	0	0	0	0	0	0	0	0	0	0	0	0	0	0	0	0	0	0	0	1	0	0	0
OTU_1518	0	0	0	0	0	0	2	0	0	0	0	0	0	0	0	0	0	0	1	0	0	0	0	0	0	0	0	0	0	0	0	0	0	0	0	0	0	0	0	0	0	0	0	0	0	0	0	0	0
OTU_1519	0	1	0	0	0	0	0	0	0	0	0	0	0	1	0	0	0	0	1	1	0	0	0	0	0	0	0	0	0	0	0	0	0	0	0	0	0	0	0	0	0	0	0	0	0	0	0	0	0
OTU_1520	0	0	0	0	0	2	5	0	0	4	11	0	0	0	0	0	0	1	5	0	0	0	0	5	0	0	9	0	0	1	0	0	0	1	10	0	0	0	0	0	0	0	0	2	0	0	1	0	0
OTU_1521	0	0	0	0	0	1	0	0	0	0	0	0	0	0	0	0	0	4	1	0	0	0	0	0	0	0	0	0	0	5	0	0	0	0	0	0	0	0	0	0	0	0	0	0	0	0	0	0	0
OTU_1522	2	7	6	6	5	1	3	63	0	19	23	0	6	4	8	19	4	1	1	2	18	8	8	63	10	12	10	13	15	10	9	0	5	3	10	0	4	12	3	0	11	2	1	1	12	29	4	0	2
OTU_1523	0	0	0	0	0	0	3	0	0	1	0	0	0	0	0	0	0	1	0	0	0	0	0	3	0	0	0	0	0	0	0	0	0	0	0	0	0	0	0	0	0	0	0	0	0	0	1	0	0
OTU_1524	0	0	0	0	0	0	0	0	0	1	1	0	0	0	0	0	0	0	0	0	0	0	0	1	0	0	12	0	0	0	0	5	0	0	0	2	0	0	0	0	0	0	0	2	2	3	0	0	0
OTU_1525	0	2	0	0	0	0	0	0	0	3	1	0	0	0	0	0	0	2	2	0	0	0	0	2	0	2	2	0	0	1	0	0	0	0	0	0	0	0	0	0	0	0	0	0	0	0	0	3	0
OTU_1526	0	3	0	0	0	0	0	0	0	0	0	0	0	0	0	0	0	0	0	0	0	0	0	0	0	0	0	0	0	0	0	0	0	0	0	0	0	0	0	0	0	0	0	0	0	0	0	0	0
OTU_1528	1	3	5	6	0	73	2	4	3	11	16	2	2	19	9	64	54	5	15	13	8	2	1	6	8	1	13	0	4	3	1	1	0	3	1	3	1	30	2	0	6	0	1	3	6	40	13	2	1
OTU_1529	0	0	0	0	0	2	0	0	0	2	0	0	0	0	0	0	0	0	0	0	0	0	0	2	0	0	0	0	0	0	0	0	0	0	0	0	0	0	0	0	0	0	0	0	0	0	0	0	0
OTU_1530	0	0	0	0	0	1	1	0	0	0	5	0	0	0	0	0	0	0	0	0	0	0	0	0	0	0	0	0	0	1	0	0	0	0	5	0	0	0	0	0	0	0	0	0	0	0	0	0	0
OTU_1531	0	0	0	0	0	0	0	0	0	0	0	0	0	0	0	0	0	0	0	0	0	0	0	0	0	0	0	0	0	1	0	0	0	0	0	0	0	0	0	0	0	0	2	0	0	0	2	0	0
OTU_1532	0	0	0	0	0	2	0	0	0	0	1	0	0	0	0	0	0	0	0	0	0	0	0	0	0	0	0	0	0	0	0	0	0	0	0	0	0	0	0	0	0	0	0	0	0	0	0	0	0
OTU_1533	0	0	0	0	0	0	0	0	0	0	0	0	0	0	0	0	0	0	0	0	0	0	0	0	0	0	1	0	0	0	0	2	0	0	2	0	0	0	0	0	0	0	0	0	0	0	0	0	0
OTU_1534	0	0	0	0	0	1	1	0	0	0	0	0	0	0	0	0	0	2	0	0	0	0	0	0	0	0	0	0	0	0	0	0	0	0	0	0	0	0	0	0	0	0	0	0	0	0	0	0	0
OTU_1535	0	0	0	0	0	0	0	0	0	0	0	0	0	0	0	0	0	0	0	0	0	0	0	0	0	0	0	0	0	0	0	0	0	0	0	0	0	0	0	0	0	0	0	0	0	0	0	0	2
OTU_1536	0	0	0	0	0	0	1	0	0	0	2	0	0	0	0	0	0	1	0	0	0	0	0	2	0	0	3	0	0	1	0	0	0	0	3	0	0	0	0	0	0	0	0	0	0	0	0	0	0
OTU_1538	0	0	0	0	0	0	2	0	0	1	0	0	0	0	0	0	0	0	1	0	0	0	0	0	0	0	0	0	0	1	0	0	0	0	0	0	0	0	0	0	0	0	0	0	0	0	0	0	0
OTU_1539	0	0	0	0	0	1	3	0	0	0	0	0	0	0	0	0	0	0	1	0	0	0	0	2	0	0	0	0	0	2	0	0	0	0	0	0	0	0	0	0	0	0	0	0	0	0	0	0	0
OTU_1540	0	0	0	0	0	1	0	0	0	5	8	0	0	0	0	0	0	0	0	0	0	0	0	0	0	0	6	0	0	2	0	0	0	0	3	0	0	0	0	0	0	0	0	0	0	0	0	0	0
OTU_1541	0	0	0	0	0	0	0	0	0	0	0	0	0	0	0	0	0	0	0	0	0	0	0	0	0	0	0	0	0	0	0	0	0	0	1	0	0	0	0	0	0	0	0	0	0	0	0	0	0
OTU_1542	0	0	0	0	0	0	3	0	0	0	0	0	0	0	0	0	0	3	1	0	0	0	0	0	0	0	0	0	0	0	0	0	0	0	0	0	0	0	0	0	0	0	0	0	0	0	0	0	0
OTU_1543	0	0	0	0	0	0	0	0	0	0	1	0	0	0	0	0	0	0	0	0	0	0	0	0	0	0	0	0	0	0	0	0	0	0	0	0	1	0	0	0	0	0	0	0	0	0	0	0	0
OTU_1544	0	0	0	0	0	0	2	0	0	0	0	0	0	0	0	0	0	0	0	0	0	0	0	0	0	0	3	0	0	0	0	0	0	0	1	0	0	0	0	0	0	0	0	0	0	0	0	0	0
OTU_1545	0	0	0	0	0	0	0	0	0	0	0	0	0	0	0	0	0	0	0	0	0	0	0	0	0	0	0	0	0	0	0	0	0	0	0	0	3	0	0	0	0	0	0	0	0	0	0	1	0
OTU_1546	0	2	0	0	3	0	0	2	2	4	0	0	0	1	2	2	4	2	0	0	3	2	0	0	0	2	0	1	5	0	2	0	0	0	0	1	3	3	3	3	2	4	0	6	8	6	132	2	1
OTU_1547	0	0	0	0	0	0	0	0	0	0	0	3	0	0	0	0	0	0	0	0	0	0	0	0	0	0	0	0	0	0	0	0	0	0	0	0	0	0	0	0	0	0	0	0	0	0	0	0	1
OTU_1548	0	0	0	0	0	2	0	0	0	4	8	0	0	0	0	0	0	3	0	0	0	0	0	4	0	0	3	0	0	0	0	0	0	0	0	0	0	0	0	0	0	0	0	0	0	0	0	0	0
OTU_1549	0	0	1	0	0	0	0	0	0	0	0	0	0	0	1	0	0	0	0	0	0	0	0	0	0	0	0	0	0	0	0	0	0	0	0	0	0	0	0	0	0	0	0	0	0	0	0	0	0
OTU_1550	1	1	2	20	1	18	9	21	3	29	22	0	2	17	1	124	9	5	196	47	64	28	226	14	6	4	81	38	19	17	0	13	8	13	9	18	13	17	2582	9	12	1	3	7	15	5	103	2	2
OTU_1551	0	0	0	0	0	0	0	0	0	0	0	0	0	0	0	0	0	0	0	0	0	0	0	0	0	0	0	0	0	0	0	0	0	0	0	1	1	3	2	0	0	0	0	0	0	0	0	4	2
OTU_1552	0	0	0	0	0	0	0	0	0	0	0	0	0	0	0	0	0	0	0	0	0	0	0	5	0	0	2	0	0	0	0	0	0	9	13	0	0	0	2	0	0	0	0	0	0	0	0	0	0
OTU_1553	0	0	0	0	0	0	0	0	0	0	0	0	0	0	0	0	0	0	0	0	0	0	0	0	0	0	0	0	0	0	0	0	0	0	0	0	0	0	0	0	0	0	0	0	0	0	0	0	1
OTU_1554	0	0	0	0	0	1	2	0	0	14	8	0	0	0	0	0	0	6	4	0	0	0	0	4	0	0	3	0	0	2	0	1	0	0	0	0	0	0	0	0	0	0	0	0	0	0	0	0	0
OTU_1555	0	0	2	0	0	0	0	0	0	0	0	0	0	0	1	0	0	0	0	0	0	0	0	0	0	0	0	0	0	0	0	0	0	0	0	0	0	0	0	0	0	0	0	0	0	0	0	0	0
OTU_1556	0	0	5	0	0	0	0	0	0	0	0	0	0	0	0	0	0	0	0	0	0	0	0	0	0	0	1	0	0	0	0	0	0	0	0	0	0	0	0	0	0	0	0	0	0	0	0	0	0
OTU_1558	0	0	0	0	0	0	0	0	0	0	0	0	0	0	0	0	0	0	0	0	0	0	0	0	0	0	0	0	0	0	0	0	1	0	8	0	0	0	0	0	0	0	0	0	0	0	0	0	0
OTU_1559	0	0	0	0	0	1	0	0	0	0	0	0	0	0	1	0	2	0	0	0	0	0	0	0	0	0	0	0	4	3	0	0	0	0	0	0	0	0	0	0	0	0	0	0	0	0	0	0	0
OTU_1560	0	0	0	0	0	0	0	0	0	0	0	0	0	0	0	0	0	0	0	0	0	0	0	0	0	0	0	0	0	0	0	0	0	0	0	0	0	0	0	0	0	0	0	0	0	0	2	0	0
OTU_1561	0	0	0	0	0	0	0	0	0	0	0	0	0	0	0	0	0	0	0	0	0	0	0	0	0	0	0	0	6	1	0	0	0	0	0	0	0	0	0	0	0	0	0	0	0	0	0	0	0
OTU_1562	0	0	0	0	1	1	0	0	0	0	0	0	0	0	0	0	0	0	1	0	0	0	0	0	0	0	0	0	0	0	0	0	0	0	0	0	0	0	0	0	0	0	0	0	0	0	0	0	0
OTU_1563	0	0	0	0	0	2	0	0	0	0	0	0	0	0	0	0	0	1	0	0	0	0	0	0	0	0	0	0	0	1	0	0	0	0	0	0	0	0	0	0	0	0	0	0	0	0	0	0	0
OTU_1564	0	0	0	0	0	0	0	0	0	0	1	0	0	0	0	0	2	0	1	0	0	0	0	0	0	0	0	0	0	0	0	0	1	0	6	0	0	0	1	0	0	3	1	1	0	1	0	0	1
OTU_1565	0	0	0	1	0	1	4	0	0	0	0	0	0	0	1	0	0	0	3	0	0	0	0	0	0	0	0	0	0	1	0	0	0	0	0	0	0	0	0	0	0	0	0	0	0	0	0	0	0
OTU_1566	0	0	0	0	0	0	0	0	0	0	0	0	0	0	0	0	0	0	0	0	0	0	0	0	0	0	0	0	0	0	0	0	0	5	1	0	0	0	0	0	0	0	0	0	0	0	0	0	0
OTU_1567	0	0	0	0	0	0	0	0	0	0	0	0	0	0	4	0	0	0	0	0	0	0	0	0	0	0	0	0	0	0	0	0	0	0	0	0	0	0	0	0	0	0	0	0	0	0	0	0	0
OTU_1568	0	0	0	0	0	0	2	0	0	0	0	0	0	0	0	0	0	2	0	0	0	0	0	0	0	0	0	0	0	2	0	0	0	0	0	0	0	0	0	0	0	0	0	0	0	0	0	0	0
OTU_1569	0	0	0	1	2	0	1	0	0	0	0	0	0	0	0	1	2	3	0	0	0	0	0	0	0	0	0	1	0	4	0	0	0	0	0	0	0	0	0	0	0	0	0	0	0	0	0	0	0
OTU_1570	0	0	0	0	0	2	4	0	0	4	0	0	0	0	0	0	0	1	1	0	0	0	0	0	0	0	1	0	0	1	0	0	0	0	0	0	0	0	0	0	0	0	0	0	0	0	0	0	0
OTU_1572	0	0	0	0	0	0	0	0	0	0	0	0	0	0	0	0	0	0	0	0	0	0	0	0	0	0	0	0	0	0	0	1	0	0	0	0	0	2	0	0	2	0	0	0	0	0	0	0	1
OTU_1573	0	0	0	0	0	0	0	0	0	0	0	0	0	0	0	0	0	0	0	0	0	0	0	0	0	0	0	0	0	0	0	0	0	0	3	0	0	0	0	0	0	0	0	0	0	0	0	0	0
OTU_1574	0	0	0	0	0	0	0	0	0	1	0	0	0	0	0	0	0	0	0	0	0	0	0	1	0	0	1	0	0	1	0	0	0	0	0	0	0	0	0	0	0	0	0	0	0	0	0	0	0
OTU_1575	0	0	0	0	0	0	0	0	0	0	0	0	0	0	2	0	0	0	0	0	0	0	0	0	0	0	0	0	0	0	0	0	0	0	0	0	0	0	0	0	0	0	0	0	0	0	0	0	0
OTU_1576	0	0	0	0	0	0	0	0	0	0	0	0	0	0	0	0	0	0	0	0	0	0	0	3	0	0	0	0	0	0	0	0	0	0	0	0	0	0	0	0	0	0	0	0	0	0	2	0	0
OTU_1577	31	8	8	4	9	2	3	101	3	5	20	1	7	1	0	12	2	2	4	5	3	3	12	5	9	13	4	6	5	9	48	3	20	3	5	8	33	7	2	4	1	4	3	10	51	5	4	0	2
OTU_1578	0	0	0	0	0	1	2	0	0	4	5	0	0	0	0	0	0	0	0	0	0	0	0	4	0	0	7	0	0	1	0	0	0	0	1	0	0	0	0	0	0	0	0	0	0	0	3	0	0
OTU_1579	0	0	0	0	0	0	0	0	0	0	0	0	0	0	0	0	0	0	0	0	0	0	0	0	0	0	0	0	0	0	0	2	0	0	9	0	3	0	0	0	0	0	0	1	0	0	0	0	3
OTU_1580	0	0	0	0	0	0	0	0	0	0	0	0	0	0	0	0	0	0	0	0	0	0	0	17	0	0	0	0	0	0	0	0	0	0	0	0	0	0	0	0	0	0	0	0	0	0	0	0	0
OTU_1581	0	0	0	0	6	0	0	0	0	0	0	0	0	0	0	0	16	1	0	0	0	0	0	0	0	0	0	0	0	1	0	0	0	0	0	0	0	0	0	0	0	0	0	0	0	0	0	0	0
OTU_1582	0	0	0	0	0	2	4	0	0	5	13	0	0	0	0	0	0	0	0	0	0	0	0	2	0	0	2	0	0	2	0	0	0	0	0	0	0	0	0	0	0	0	0	0	0	0	0	0	0
OTU_1583	0	0	0	0	0	0	0	0	0	0	0	0	0	0	0	0	0	0	0	0	0	0	0	3	0	0	3	0	0	0	0	0	0	0	0	0	0	0	0	0	0	0	0	0	0	0	0	0	0
OTU_1584	0	0	0	0	0	0	0	0	0	1	0	0	0	0	0	0	0	0	0	0	0	0	0	0	0	0	5	0	0	0	0	0	0	0	1	0	0	0	0	0	0	0	0	0	0	0	0	0	0
OTU_1585	0	0	0	0	0	0	0	0	0	1	0	0	0	0	0	0	0	0	0	0	0	0	0	0	0	0	1	0	0	0	0	0	0	0	2	0	0	0	0	0	0	0	0	0	0	0	0	0	0
OTU_1586	0	0	0	0	0	1	0	0	0	0	0	0	0	0	0	0	0	2	2	0	0	0	0	0	0	0	2	0	0	0	0	0	0	0	0	0	0	0	0	0	0	0	0	0	0	0	0	0	0
OTU_1587	0	0	0	0	0	0	2	0	0	0	0	0	0	0	0	0	0	0	0	0	0	0	0	0	0	0	0	0	0	0	0	0	0	0	0	0	0	0	0	0	0	0	0	0	0	0	0	0	0
OTU_1588	0	0	0	0	0	0	1	0	0	3	6	0	0	0	0	0	0	1	1	0	0	0	0	3	0	0	4	0	0	3	0	0	0	0	7	0	0	0	0	0	0	0	0	0	0	0	0	0	0
OTU_1589	0	0	0	0	0	0	0	0	0	0	0	0	0	0	0	0	0	0	0	0	0	0	0	0	0	0	5	0	0	0	0	0	0	0	0	0	0	0	0	0	0	0	0	0	0	0	0	0	0
OTU_1590	0	0	0	0	0	0	0	0	0	0	0	0	0	0	0	0	0	0	0	0	0	0	0	0	0	0	0	0	0	0	0	0	0	2	3	0	0	0	0	0	0	0	0	0	0	0	0	0	0
OTU_1591	0	0	0	0	0	1	1	0	0	3	3	0	0	0	0	0	0	0	2	0	0	0	0	0	0	0	0	0	0	1	0	0	0	0	0	0	0	0	0	0	0	0	0	0	0	0	0	0	0
OTU_1592	0	0	0	0	0	0	3	0	0	0	0	0	0	0	0	0	0	1	0	0	0	0	0	0	0	0	0	0	0	1	0	0	0	0	0	0	0	0	0	0	0	0	0	0	0	0	0	0	0
OTU_1594	0	0	0	0	0	0	0	0	0	0	4	0	0	0	0	0	0	0	0	0	0	0	0	0	0	0	0	0	0	0	0	2	0	0	0	0	0	0	0	0	0	0	0	1	0	3	0	0	0
OTU_1595	0	0	0	0	0	0	0	0	0	5	7	0	0	0	0	0	0	0	0	0	0	0	0	1	0	0	3	0	0	0	0	0	0	0	0	0	0	0	0	0	0	0	0	0	0	0	0	0	0
OTU_1597	0	0	0	0	0	0	0	0	0	0	0	0	0	0	0	0	0	0	0	0	0	0	0	0	0	0	0	0	0	0	0	0	3	0	0	0	0	2	0	0	0	0	0	0	1	0	0	0	0
OTU_1599	0	0	0	0	0	0	0	0	0	0	0	0	0	0	0	0	0	0	0	0	0	0	0	0	0	0	0	0	0	0	0	0	0	0	2	0	0	0	1	0	0	5	1	0	0	0	0	0	0
OTU_1600	0	0	0	0	0	0	0	0	0	0	0	0	0	0	0	0	0	0	0	0	0	0	0	0	0	0	0	0	0	0	0	0	0	0	0	0	0	3	0	0	0	0	0	0	0	0	0	0	0
OTU_1602	0	0	0	0	0	0	0	0	0	0	0	0	0	2	0	0	0	0	0	0	0	0	0	0	0	1	0	0	0	0	0	0	0	0	0	0	0	0	0	0	0	0	0	0	0	0	0	0	0
OTU_1603	0	0	0	0	0	0	0	0	0	0	0	0	0	0	0	0	0	0	0	0	0	0	0	0	0	0	0	0	0	0	0	0	0	0	3	2	0	0	0	0	0	0	0	0	0	0	0	0	0
OTU_1604	0	0	0	0	0	0	0	0	0	0	0	0	0	0	0	0	0	0	0	0	0	0	0	2	0	0	0	0	0	1	0	0	0	0	0	0	0	0	0	0	0	0	0	0	0	0	0	0	0
OTU_1605	0	0	0	0	0	0	0	0	2	0	0	0	0	0	0	0	0	0	0	0	0	0	0	1	0	0	0	0	0	0	0	0	0	1	6	0	0	0	0	0	0	0	0	0	0	0	0	0	2
OTU_1606	0	4	0	0	0	0	0	0	0	0	0	0	0	4	0	0	0	0	0	0	0	0	0	0	0	6	0	0	0	0	0	0	0	0	0	0	0	0	0	0	0	0	0	0	0	0	0	0	0
OTU_1608	0	0	0	0	4	0	1	0	0	0	0	0	0	0	0	0	6	0	0	0	0	0	0	0	0	0	0	0	0	0	0	0	0	0	0	0	0	0	0	0	0	0	0	0	0	0	0	0	0
OTU_1609	0	0	0	0	0	1	0	0	0	2	0	0	0	0	0	0	0	2	2	0	0	0	0	0	0	0	0	0	0	1	0	0	0	0	0	0	0	0	0	0	0	0	0	0	0	0	0	0	0
OTU_1610	0	0	0	0	0	0	0	0	0	0	0	0	0	0	0	0	0	0	0	0	0	0	0	3	0	0	0	0	0	0	0	0	0	1	8	0	0	0	0	0	0	0	0	0	0	0	0	0	0
OTU_1611	0	0	0	0	0	2	1	0	0	0	0	0	0	0	0	0	0	1	1	0	0	0	0	1	0	0	0	0	0	1	0	0	0	0	0	0	0	0	0	0	0	0	0	0	0	0	0	0	0
OTU_1612	0	0	0	0	0	5	5	0	0	0	0	0	0	0	0	0	0	7	3	0	0	0	0	0	0	0	0	0	0	4	0	0	0	0	0	0	0	0	0	0	0	0	0	0	0	0	0	0	0
OTU_1614	0	0	0	0	0	5	2	0	0	0	0	0	0	0	0	0	0	0	0	0	0	0	0	2	0	0	0	0	0	0	0	0	0	0	2	0	0	0	0	0	0	0	0	0	0	0	0	0	0
OTU_1615	0	0	0	0	0	2	0	0	0	4	0	0	0	0	0	0	0	0	0	0	0	0	0	1	0	0	3	0	0	1	0	0	0	0	0	0	0	0	0	0	0	0	0	0	0	0	0	0	0
OTU_1616	0	0	0	0	0	0	0	0	0	0	0	0	0	0	0	2	0	0	2	0	0	0	0	0	0	0	0	0	0	0	0	0	0	0	0	0	0	0	0	0	0	0	0	0	0	0	0	0	0
OTU_1617	0	0	0	0	0	0	1	0	0	0	0	0	0	0	0	0	0	0	1	0	0	0	0	0	0	0	0	0	0	0	0	0	0	0	0	0	0	0	0	0	0	0	0	0	0	0	0	0	0
OTU_1618	2513	1112	702	1001	712	728	1303	2391	593	1649	2463	467	600	1836	1756	1637	644	602	483	1427	3340	3759	5488	268	1031	4579	261	2077	1707	5411	884	748	505	415	664	2526	226	215	446	210	708	2363	671	789	3435	193	756	1308	734
OTU_1619	0	0	0	0	0	0	0	0	0	0	0	0	0	0	0	0	0	3	0	0	0	0	0	0	0	0	0	0	0	1	0	0	0	0	2	0	0	0	0	0	0	0	0	0	0	0	0	0	0
OTU_1620	0	0	0	0	0	1	1	0	0	0	6	0	0	0	0	0	0	5	1	0	0	0	0	2	0	0	2	0	0	5	0	0	0	0	0	0	0	0	0	0	0	0	0	0	0	0	0	0	0
OTU_1621	0	0	0	0	0	0	0	32	0	1	0	0	0	0	0	2	1	0	0	1	0	0	3	1	2	3	0	0	0	0	0	0	0	0	0	0	0	0	0	0	0	0	0	2	0	0	0	1	0
OTU_1622	0	0	0	0	0	1	5	0	0	0	0	0	0	0	0	0	0	0	1	0	0	0	0	0	0	0	1	0	0	0	0	0	0	0	0	0	0	0	0	0	0	0	0	0	0	2	0	0	0
OTU_1623	0	0	0	0	0	2	2	0	0	2	1	0	0	0	0	0	0	0	1	0	0	0	0	3	0	0	0	0	0	3	0	0	0	0	0	0	0	0	0	0	0	0	0	0	0	0	0	0	0
OTU_1624	0	0	0	0	0	0	0	0	0	0	0	0	0	0	0	0	0	0	0	0	0	0	0	0	0	0	0	0	0	0	0	0	0	2	0	0	0	0	0	0	0	0	0	0	0	0	0	0	0
OTU_1625	0	0	0	0	0	0	2	0	0	0	0	0	0	0	0	0	0	0	2	0	0	0	0	0	0	0	0	0	0	0	0	0	0	0	0	0	0	0	0	0	0	0	0	0	0	0	0	0	0
OTU_1628	0	0	0	0	0	0	1	0	0	2	2	0	0	0	0	0	0	0	0	0	0	0	0	0	0	0	4	0	0	0	0	0	0	0	0	0	0	2	0	3	0	1	0	0	1	0	0	0	2
OTU_1629	0	0	0	0	0	0	0	0	0	0	0	1	0	0	0	0	0	0	0	0	0	0	0	0	0	0	2	0	0	0	0	0	0	0	0	0	0	0	0	0	0	0	0	0	0	0	0	0	0
OTU_1631	0	2	3	4	1	8	1	0	0	0	0	0	0	1	29	1	0	0	3	4	0	0	0	0	0	0	0	0	2	0	0	0	0	0	0	0	0	0	0	0	13	0	0	0	0	174	3	3	2
OTU_1632	0	0	0	0	0	0	0	0	0	0	0	1	0	0	0	0	0	0	0	0	0	0	0	0	0	1	0	0	2	4	1	0	0	1	0	0	0	0	0	0	0	0	0	0	0	0	2	0	0
OTU_1633	0	0	0	0	0	1	0	0	0	1	1	0	0	0	0	0	0	0	0	0	0	0	0	0	0	0	1	0	0	0	0	0	0	0	1	0	0	0	0	0	0	0	0	0	0	0	0	0	1
OTU_1634	0	0	0	0	0	0	0	0	0	0	0	0	0	0	0	0	0	0	0	0	0	0	0	0	0	0	0	0	0	3	0	0	0	0	0	0	0	0	0	0	0	0	0	0	0	0	0	0	0
OTU_1635	0	0	0	0	0	0	0	0	0	0	0	0	0	0	0	0	0	0	0	0	0	0	0	5	0	0	0	0	0	0	0	0	0	0	0	0	0	0	0	0	0	0	0	0	0	0	0	0	0
OTU_1636	0	0	0	0	0	3	0	0	0	0	0	0	0	0	0	0	0	0	2	0	0	0	0	0	0	0	0	0	0	1	0	0	0	0	0	0	0	0	0	0	0	0	0	0	0	0	0	0	0
OTU_1637	0	0	0	0	0	0	0	0	0	2	4	0	0	0	0	0	0	0	0	0	0	0	0	0	0	0	10	0	0	0	0	0	0	0	0	0	0	0	0	0	0	0	0	0	0	0	0	0	0
OTU_1638	0	0	0	0	0	0	0	0	0	0	0	0	0	0	0	0	0	0	0	0	0	0	0	0	0	0	0	0	0	0	0	0	0	0	4	0	0	0	0	0	0	0	0	0	0	0	0	0	0
OTU_1639	0	0	0	0	0	0	0	0	0	0	2	0	0	0	0	0	0	1	0	0	0	0	0	0	0	0	0	0	0	1	0	0	0	0	0	0	0	0	0	0	0	0	0	0	0	0	0	0	0
OTU_1640	0	0	0	0	0	10	0	0	0	0	0	0	0	0	0	0	0	0	0	0	0	0	0	1	0	0	1	1	0	0	1	1	8	2	0	3	127	5	4	3	10	0	0	2	5	1	14	1	3
OTU_1641	0	0	0	0	0	0	0	0	0	0	0	0	0	0	2	0	0	0	0	0	0	0	0	0	0	0	0	0	0	0	0	0	0	0	0	0	0	0	0	0	0	0	0	0	0	0	0	0	0
OTU_1642	0	0	0	1	1	0	1	0	0	0	0	0	0	0	0	0	0	0	0	0	0	0	0	0	0	0	0	0	2	0	0	0	0	2	0	0	0	0	0	0	0	0	0	0	0	0	0	0	0
OTU_1643	0	0	0	0	0	0	0	0	0	0	0	0	0	0	0	0	0	3	0	0	0	0	0	0	0	0	0	0	0	0	0	0	0	0	0	0	0	0	0	0	0	0	0	0	0	0	0	0	0
OTU_1644	0	0	0	0	0	0	0	0	0	1	2	0	0	0	0	0	0	0	0	0	0	0	0	3	0	0	4	0	0	0	0	0	0	0	3	0	0	0	0	0	0	0	0	0	0	0	0	0	0
OTU_1645	0	0	0	0	0	0	0	0	0	13	2	0	0	0	0	0	0	0	1	0	0	0	0	3	0	0	1	0	0	0	0	0	0	0	0	0	0	0	0	0	0	0	0	0	0	0	0	0	0
OTU_1646	0	0	0	0	0	0	0	0	0	0	0	0	0	0	0	0	0	0	0	0	0	0	0	0	0	0	0	0	0	0	0	0	0	0	4	0	0	0	0	0	0	0	0	0	1	0	0	0	0
OTU_1647	0	0	0	0	0	6	5	0	0	0	0	0	0	0	0	0	0	1	3	0	0	0	0	0	0	0	0	0	0	3	0	0	0	0	0	0	0	0	0	0	0	0	0	0	0	0	0	0	0
OTU_1648	0	0	0	0	0	0	0	0	0	4	0	0	0	0	0	0	0	0	2	0	0	0	0	1	0	0	4	0	0	0	0	0	0	0	6	0	0	1	0	0	0	0	0	0	0	3	0	0	0
OTU_1649	0	0	0	0	0	0	0	0	0	0	0	0	0	0	0	0	0	0	0	0	0	0	0	0	0	0	0	0	0	0	0	0	0	0	5	0	0	0	0	0	0	0	0	0	0	0	0	0	0
OTU_1650	0	0	0	0	0	0	3	0	0	0	0	0	0	0	0	0	0	1	0	0	0	0	0	1	0	0	0	0	0	0	0	0	0	0	0	0	0	0	0	0	0	0	0	0	0	0	0	0	0
OTU_1651	0	0	0	0	0	1	1	0	0	5	6	0	0	0	0	0	0	2	1	0	0	0	0	10	0	0	8	0	0	0	0	0	0	0	2	0	0	0	0	0	0	0	0	0	0	0	0	0	0
OTU_1652	0	0	0	0	0	1	1	0	0	0	0	0	0	0	0	0	0	2	3	0	0	0	0	0	0	0	0	0	0	1	0	0	0	0	0	0	0	0	0	0	0	0	0	0	0	0	0	0	0
OTU_1653	0	0	0	1	0	0	0	0	0	0	0	0	0	0	0	0	0	0	0	0	0	0	0	0	0	0	0	0	1	0	0	0	0	0	0	0	0	0	0	0	0	0	0	0	0	0	0	0	0
OTU_1654	0	0	0	0	0	0	0	0	0	0	0	0	0	0	0	0	0	4	0	0	0	0	0	0	0	0	0	0	0	0	0	0	0	0	0	0	0	0	0	0	0	0	0	0	0	0	0	0	0
OTU_1655	0	0	0	0	0	0	0	0	0	0	0	0	0	0	0	0	0	0	1	0	0	0	0	1	0	0	0	0	0	0	0	0	0	0	0	0	0	0	0	0	0	0	0	0	0	0	0	0	0
OTU_1656	0	0	0	0	0	0	0	0	0	0	0	0	0	0	0	0	0	0	0	0	0	0	0	0	1	0	0	0	0	0	0	0	0	0	0	1	0	0	0	0	0	0	0	0	0	0	0	0	0
OTU_1657	0	0	0	0	0	1	0	0	0	1	0	0	0	0	0	0	0	1	2	0	0	0	0	2	0	0	0	0	0	1	0	0	0	0	0	0	0	0	0	0	0	0	0	0	0	0	0	0	0
OTU_1658	0	0	2	0	0	0	0	0	0	0	0	0	0	0	0	0	0	0	0	0	0	0	0	0	0	0	0	0	0	0	0	0	0	0	0	0	0	2	0	0	1	0	0	0	0	0	0	0	0
OTU_1660	0	0	0	0	0	1	0	0	0	0	0	0	0	0	0	0	0	3	0	0	0	0	0	0	0	0	0	0	0	2	0	0	0	0	2	0	0	0	0	0	0	0	0	0	0	0	0	0	0
OTU_1661	0	0	1	0	0	0	0	0	0	0	0	0	0	0	1	0	0	0	0	0	0	0	0	0	0	0	0	0	0	0	0	0	0	0	0	0	0	0	0	0	0	0	0	0	0	0	0	0	0
OTU_1662	0	0	1	0	0	0	0	0	0	0	0	0	0	0	0	0	0	0	0	0	0	0	0	0	0	0	0	0	0	0	0	0	0	0	0	0	0	0	0	0	0	0	0	0	0	0	0	0	0
OTU_1665	0	0	0	0	0	0	0	0	0	0	0	0	0	0	0	0	0	0	0	0	0	0	0	0	0	0	1	0	0	0	0	0	0	0	2	0	0	0	0	0	0	0	0	0	0	0	0	0	0
OTU_1666	0	0	0	0	0	0	1	0	0	4	6	0	0	0	0	0	0	1	1	0	0	0	0	8	0	0	2	0	0	3	0	0	0	0	2	0	0	0	0	0	0	0	0	0	0	0	0	0	0
OTU_1667	0	0	0	0	0	0	0	0	0	0	0	0	0	0	0	0	0	0	0	0	0	0	0	0	0	0	0	0	0	0	1	0	0	10	2	0	0	0	0	0	0	0	0	0	0	0	0	0	0
OTU_1668	0	0	4	0	0	0	0	0	0	0	0	0	0	0	1	0	0	0	0	0	0	0	0	0	0	0	0	0	0	0	0	0	0	0	0	0	0	0	0	0	0	0	0	0	0	0	0	0	0
OTU_1669	0	0	0	0	0	3	0	0	0	2	3	0	0	0	0	0	0	3	2	0	0	0	0	2	0	0	6	0	1	3	0	0	0	0	2	0	0	0	0	0	0	0	0	0	0	0	0	0	0
OTU_1670	0	0	0	0	0	0	1	0	0	0	0	0	0	0	0	0	0	0	0	0	0	0	0	0	0	0	0	0	0	0	0	0	0	0	0	0	0	0	0	0	0	0	0	0	0	0	0	0	0
OTU_1671	0	0	0	0	0	0	0	0	0	0	0	0	0	0	0	0	0	0	0	0	0	0	0	5	0	0	0	0	0	0	0	0	0	0	0	0	0	0	0	0	0	0	0	0	0	0	0	0	0
OTU_1672	0	0	0	0	0	0	0	0	0	0	0	0	0	0	0	0	0	0	0	0	0	0	0	0	0	3	0	0	0	0	0	0	0	0	0	0	0	0	0	0	0	0	0	0	0	0	0	0	0
OTU_1673	0	0	0	0	0	0	0	0	0	0	0	0	0	0	0	0	0	0	0	0	0	0	0	0	0	0	0	1	0	0	0	0	0	0	0	0	0	0	0	0	0	0	0	0	0	0	0	0	0
OTU_1676	0	0	0	0	0	3	2	0	0	0	0	0	0	0	0	0	0	0	4	0	0	0	0	0	0	0	0	0	0	0	0	0	0	0	0	0	0	0	0	0	0	0	0	0	0	0	0	0	0
OTU_1677	0	0	0	0	0	0	3	0	0	3	0	0	0	0	0	0	0	1	0	0	0	0	0	0	0	0	0	0	0	0	0	0	0	0	0	0	0	0	0	0	0	0	0	0	0	0	0	0	0
OTU_1678	0	0	0	0	0	0	2	0	0	0	0	0	0	0	0	0	0	0	0	0	0	0	0	0	0	0	0	0	0	1	0	0	0	0	0	0	0	0	0	0	0	0	0	0	0	0	0	0	0
OTU_1679	0	0	0	0	0	2	0	0	0	2	0	0	0	0	0	0	0	0	0	0	0	0	0	2	0	0	1	0	0	0	0	0	0	0	0	0	0	0	0	0	0	0	0	0	0	0	0	0	0
OTU_1680	0	0	0	0	0	2	0	0	0	0	0	0	0	0	0	0	0	0	0	0	0	0	0	0	0	0	0	0	0	0	0	0	0	0	0	0	0	0	0	0	0	0	0	0	0	0	0	0	0
OTU_1681	0	33	2	6	1	3	5	1	3	5	2	1	0	5	4	33	2	8	2	5	10	4	0	14	0	4	3	7	5	3	2	5	9	13	3	4	16	53	8	2	0	2	1	10	12	20	15	6	6
OTU_1682	0	0	0	0	0	0	0	0	0	2	0	0	0	0	0	0	0	0	0	0	0	0	0	0	0	0	3	0	0	0	1	0	1	2	3	0	0	0	0	0	1	0	0	0	0	0	0	0	0
OTU_1684	0	0	0	0	0	1	2	0	0	0	0	0	0	0	0	0	0	0	1	0	0	0	0	0	0	0	0	0	0	0	0	0	0	0	0	0	0	0	0	0	0	0	0	0	0	0	0	0	0
OTU_1685	0	0	0	0	0	2	0	0	0	0	0	0	0	0	0	0	0	0	0	0	0	0	0	0	0	0	0	0	0	1	0	0	0	0	0	0	0	0	0	0	0	0	0	0	1	0	1	0	0
OTU_1686	0	0	0	0	0	1	1	0	0	0	0	0	0	0	0	0	0	1	2	0	0	0	0	0	0	0	0	0	0	3	0	0	0	0	0	0	0	0	0	0	0	0	0	0	0	0	0	0	0
OTU_1687	0	0	0	0	0	4	3	0	0	7	7	0	0	0	0	0	0	0	0	0	0	0	0	2	0	0	12	0	0	3	0	0	0	0	14	0	0	0	0	0	0	0	0	0	0	0	1	0	0
OTU_1688	0	0	0	0	0	0	0	0	0	0	0	0	0	0	0	0	0	0	1	0	0	0	0	0	0	0	0	0	0	0	0	0	0	0	0	0	0	0	0	0	0	0	0	0	0	0	0	0	0
OTU_1689	0	0	0	0	0	0	3	0	0	0	0	0	0	0	0	0	0	0	1	0	0	0	0	0	0	0	0	0	0	0	0	0	0	0	0	0	0	0	0	0	0	0	0	0	0	0	0	0	0
OTU_1690	0	0	0	0	0	0	0	0	0	0	2	0	0	0	0	0	0	0	0	0	0	0	0	0	0	0	2	0	0	0	0	0	0	0	5	0	0	0	0	0	0	0	0	0	0	0	0	0	0
OTU_1691	0	0	0	0	0	0	0	0	0	0	0	0	0	3	0	0	0	0	0	0	0	0	0	0	0	0	0	0	0	0	0	0	0	0	0	0	0	0	0	0	0	0	0	0	0	0	0	0	0
OTU_1692	0	0	0	0	0	0	0	0	0	0	0	0	0	0	0	0	0	0	0	0	0	0	0	0	0	0	0	0	0	0	0	0	0	14	0	0	0	0	0	0	0	0	0	0	0	0	0	0	0
OTU_1693	0	0	0	0	0	0	0	0	0	0	0	0	0	0	0	0	0	0	0	0	0	0	0	0	0	0	0	0	0	0	0	4	0	0	0	0	0	0	0	0	0	0	0	8	1	0	0	0	0
OTU_1694	0	0	0	0	0	0	0	0	0	0	0	0	0	0	0	0	0	0	0	0	0	0	0	8	0	0	4	0	0	0	0	1	0	0	0	0	0	0	0	0	0	0	0	0	1	7	6	0	0
OTU_1695	0	0	0	0	0	0	0	0	0	0	0	0	0	0	0	0	0	0	0	0	0	0	0	0	0	0	0	0	0	0	0	0	0	4	0	0	0	0	0	0	0	0	0	0	0	0	0	0	0
OTU_1696	0	3	0	0	0	0	0	0	0	0	0	0	0	1	0	0	0	0	0	0	0	0	0	0	0	3	0	0	0	0	0	0	0	0	0	0	0	0	0	0	0	0	0	0	0	0	0	0	0
OTU_1697	0	0	0	0	0	2	2	0	0	0	2	0	0	0	0	0	0	0	0	0	0	0	0	0	0	0	0	0	0	0	0	0	0	0	1	0	0	0	0	0	0	0	0	0	0	0	0	0	0
OTU_1698	0	0	0	0	0	0	0	0	0	0	0	0	0	0	0	0	0	0	0	0	0	0	0	0	0	0	0	0	0	0	0	0	0	0	0	0	0	0	0	0	0	0	0	2	1	2	0	0	2
OTU_1700	2	0	0	0	0	0	0	0	0	0	0	0	0	0	0	0	0	0	0	0	0	0	0	0	4	0	0	0	0	0	0	0	0	0	0	0	0	0	0	0	0	0	0	0	0	0	0	0	0
OTU_1701	0	0	0	1	1	0	1	0	0	0	0	0	0	0	0	2	1	0	0	0	0	0	0	0	0	0	0	2	0	0	0	0	0	0	0	0	0	0	0	0	0	0	0	0	0	0	0	0	0
OTU_1703	0	0	0	0	0	0	0	0	0	1	0	0	0	0	0	0	0	1	0	0	0	0	0	6	0	0	3	0	0	0	0	0	0	0	0	0	0	0	0	0	0	0	0	0	0	0	0	0	0
OTU_1704	0	0	0	0	0	0	0	0	0	0	0	0	0	0	0	0	0	0	0	0	0	0	0	0	0	0	0	0	0	0	0	0	0	0	2	0	0	0	0	0	0	0	0	0	0	0	0	0	0
OTU_1705	0	0	0	0	0	0	0	0	0	0	0	0	0	0	0	0	0	0	0	0	0	0	0	0	0	0	0	0	0	0	0	0	0	0	0	0	0	0	0	0	0	0	0	0	0	0	0	0	0
OTU_1706	0	6	0	0	0	1	0	0	0	0	0	0	0	1	0	0	0	0	0	0	0	0	0	0	0	0	0	0	0	0	0	0	0	0	0	0	0	0	0	0	13	0	0	0	0	0	0	0	0
OTU_1708	0	1	0	0	0	0	0	0	0	0	0	0	0	4	0	0	0	0	0	0	0	0	0	0	0	2	0	0	0	0	0	0	0	0	0	0	0	0	0	0	0	0	0	0	0	0	0	0	0
OTU_1709	0	0	0	0	0	0	0	0	0	1	0	0	0	0	0	0	0	0	0	0	0	0	0	0	0	0	0	2	0	0	1	0	0	0	0	0	0	0	0	0	0	0	0	0	0	0	3	0	0
OTU_1711	0	0	0	1	0	1	0	0	0	0	0	0	0	0	0	0	0	0	1	0	0	0	0	0	0	0	0	0	0	0	0	0	0	0	0	0	0	0	0	0	0	0	0	0	0	0	0	0	0
OTU_1712	0	0	0	0	0	0	0	0	0	0	0	0	0	0	0	0	0	0	0	0	0	0	0	0	0	0	0	0	0	0	0	0	0	0	8	0	0	0	0	0	0	0	0	0	0	0	0	0	0
OTU_1714	0	0	0	0	0	3	2	0	0	0	0	0	0	0	0	0	0	1	2	0	0	0	0	0	0	0	0	0	0	0	0	0	0	0	0	0	0	0	0	0	0	0	0	0	0	0	0	0	0
OTU_1716	0	1	0	0	0	0	0	0	0	0	0	0	0	0	0	0	0	0	0	0	0	0	0	0	0	0	0	0	0	0	0	0	0	0	0	0	0	0	0	0	0	0	0	0	0	0	0	0	0
OTU_1717	0	0	0	0	0	0	0	0	0	0	0	0	0	0	0	0	0	0	0	0	0	0	0	0	0	0	0	0	0	0	0	0	0	0	0	0	0	1	4	0	0	0	0	0	0	0	0	0	0
OTU_1718	0	0	0	0	0	0	0	0	0	0	0	0	0	0	0	0	0	0	0	0	0	0	0	0	0	0	0	0	0	0	0	0	0	0	0	0	0	0	0	0	0	0	0	0	0	5	0	0	0
OTU_1719	0	0	0	0	0	0	0	0	0	0	0	0	0	0	0	0	0	0	0	0	0	0	0	3	0	0	0	0	0	0	0	0	0	1	4	0	0	0	2	0	0	0	0	0	0	0	0	0	0
OTU_1720	0	0	0	0	0	0	0	0	0	0	3	0	0	0	0	0	0	1	0	0	0	0	0	0	0	0	1	0	0	1	0	0	0	0	0	0	0	0	0	0	0	0	0	0	1	0	0	0	0
OTU_1724	0	0	0	0	0	1	0	0	0	0	0	0	0	0	0	0	0	0	0	0	0	0	0	0	0	0	0	0	0	0	0	0	0	0	0	0	0	0	0	0	0	0	0	0	0	0	0	0	0
OTU_1726	0	1	0	0	0	9	12	0	0	22	25	0	0	0	0	0	0	16	12	0	0	0	0	13	0	0	24	0	0	19	0	1	0	0	7	0	0	0	1	0	1	1	0	0	1	2	1	0	0
OTU_1727	0	0	0	0	0	0	0	0	0	8	0	0	0	0	0	0	0	0	0	0	0	0	0	3	0	0	2	0	0	0	0	0	0	0	0	0	0	0	0	0	0	0	0	0	0	0	0	0	0
OTU_1728	0	0	0	0	0	0	0	0	0	0	0	0	0	0	0	0	0	0	0	0	0	0	0	0	0	0	0	0	0	0	0	0	0	0	2	0	0	0	0	0	0	0	0	0	0	0	0	0	0
OTU_1730	0	0	0	0	0	0	0	0	0	0	0	0	0	0	0	0	0	0	0	0	0	0	0	1	0	0	0	0	0	0	0	0	0	0	0	0	0	0	0	0	0	0	0	0	0	0	0	0	0
OTU_1731	0	0	2	0	0	1	0	1	2	0	0	0	0	2	0	12	0	0	0	0	0	0	0	0	0	0	0	0	0	0	0	0	0	18	0	0	0	0	0	0	0	0	0	0	0	0	0	0	0
OTU_1732	0	0	0	0	0	0	0	0	0	0	0	0	0	0	0	0	0	0	0	0	0	0	0	0	0	1	0	0	0	0	0	0	0	0	0	0	0	0	0	0	0	0	0	0	0	0	0	0	0
OTU_1735	0	0	0	0	0	0	0	0	0	0	0	0	0	0	0	0	0	0	0	0	0	0	0	0	0	0	0	0	0	0	0	0	0	0	10	0	0	0	0	0	0	0	0	0	0	0	0	0	0
OTU_1737	0	2	0	0	0	0	1	0	0	0	0	0	0	0	0	0	0	0	0	0	0	0	0	0	0	1	0	0	0	0	0	0	0	0	0	0	0	0	0	0	0	0	0	0	0	0	0	0	0
OTU_1738	0	0	4	0	0	0	0	0	0	0	0	0	0	0	1	0	0	0	0	0	0	0	0	0	0	0	0	0	0	0	0	0	0	0	0	0	0	0	0	0	0	0	0	0	0	0	0	0	0
OTU_1739	0	0	0	0	0	0	0	0	0	0	1	0	0	0	0	0	0	0	0	0	0	0	0	0	0	0	7	0	0	0	0	0	0	0	0	0	0	0	0	0	0	0	0	0	0	0	0	0	0
OTU_1740	0	0	0	0	0	2	2	0	0	1	3	0	0	0	0	0	0	0	1	0	0	0	0	3	0	0	2	0	0	3	0	0	0	0	0	0	0	0	0	0	0	0	0	0	0	0	0	0	0
OTU_1741	0	0	0	0	0	0	0	0	0	0	0	0	0	0	0	0	0	0	0	0	0	0	0	1	0	0	0	0	0	0	0	0	0	0	0	0	0	0	0	0	0	0	0	0	0	0	0	0	0
OTU_1742	0	0	0	0	0	0	2	0	0	0	0	0	0	0	0	0	0	0	0	0	0	0	0	0	0	0	4	0	0	0	0	0	0	0	4	0	0	0	0	0	0	0	0	0	0	0	0	0	0
OTU_1743	0	0	0	0	0	0	0	0	0	0	0	0	0	0	0	0	0	0	0	0	0	0	0	0	0	0	0	0	0	0	0	0	0	0	0	0	0	0	3	0	0	0	0	0	0	0	0	1	0
OTU_1744	0	0	0	0	0	0	0	0	0	0	0	0	0	0	0	0	0	0	0	0	0	0	0	0	0	0	0	0	0	0	0	0	0	0	0	2	0	1	2	0	0	0	0	0	0	0	0	1	0
OTU_1746	0	0	0	0	0	0	0	0	0	0	0	0	0	0	0	0	0	0	0	0	0	0	0	0	0	0	0	0	0	0	0	0	0	0	0	0	0	0	0	0	0	0	0	0	0	0	0	0	0
OTU_1747	0	0	0	0	0	0	0	0	0	0	0	0	0	0	0	0	0	0	0	0	0	0	0	0	0	0	0	0	0	0	0	0	0	0	5	0	0	0	0	0	0	0	0	3	0	0	0	0	0
OTU_1748	0	0	0	0	0	0	0	0	0	0	0	0	0	0	0	0	0	0	0	0	0	0	0	0	0	0	0	0	0	0	0	0	0	4	15	0	0	0	0	0	0	0	0	0	0	0	0	0	0
OTU_1750	0	2	0	0	0	0	0	0	0	0	0	0	0	2	0	0	0	0	0	0	0	0	0	0	0	0	0	0	0	0	0	0	0	0	0	0	0	0	0	0	0	0	0	0	0	0	0	0	0
OTU_1751	0	0	0	0	0	0	2	0	0	1	0	0	0	0	0	0	0	0	1	0	0	0	0	0	0	0	0	0	0	0	0	0	0	0	0	0	0	0	0	0	0	0	0	0	0	0	0	0	0
OTU_1752	0	0	3	0	0	0	0	0	0	0	0	0	0	0	1	0	0	0	0	0	0	0	0	0	0	0	0	0	0	0	0	0	0	0	0	0	0	0	0	0	0	0	0	0	0	0	0	0	0
OTU_1755	0	0	0	0	0	0	0	0	0	0	0	0	0	0	0	0	0	0	0	0	0	0	0	0	0	0	0	0	0	0	0	0	3	0	0	0	0	0	0	0	2	1	0	0	0	0	0	1	0
OTU_1757	0	0	0	0	0	0	0	0	0	0	0	0	0	0	0	0	0	0	0	0	0	0	0	0	0	0	2	0	0	0	0	0	0	0	6	0	0	0	0	0	0	0	0	0	0	0	0	0	0
OTU_1759	0	0	0	0	0	0	0	0	0	0	0	0	0	0	0	0	0	0	0	0	0	0	0	0	0	0	0	0	0	0	0	1	0	0	0	0	0	0	0	0	0	0	0	1	0	0	0	0	0
OTU_1760	0	0	0	0	0	0	0	0	0	1	0	0	0	0	0	0	0	0	0	0	0	0	0	0	0	0	0	0	0	0	0	0	0	0	0	0	0	0	0	0	0	0	0	0	0	0	0	0	0
OTU_1762	0	0	0	0	0	0	0	0	0	0	0	0	0	0	0	0	0	0	0	0	0	0	0	0	0	0	0	0	0	0	0	0	2	0	0	0	0	0	0	0	0	0	0	0	0	0	0	2	0
OTU_1763	0	0	0	0	0	0	0	0	0	0	0	0	0	0	0	0	0	0	0	0	0	0	0	0	0	0	0	0	0	0	0	0	0	0	0	0	0	0	0	0	0	0	0	2	0	0	0	0	0
OTU_1764	0	0	0	0	0	0	0	0	0	0	0	0	3	0	0	0	0	0	0	0	0	0	0	0	0	0	0	0	0	0	0	0	0	0	0	0	0	0	0	0	1	0	0	0	0	0	0	0	0
OTU_1765	0	0	0	0	0	0	0	0	0	0	0	0	0	3	0	0	0	0	2	0	12	0	0	2	0	0	11	0	0	0	0	0	0	0	0	0	0	1	0	0	0	0	0	2	3	0	0	0	0
OTU_1766	0	0	0	0	0	0	0	0	0	0	0	0	0	0	0	0	0	0	0	0	0	0	0	0	0	0	0	0	0	0	0	0	0	0	4	0	0	0	0	0	0	0	0	0	0	0	0	0	0
OTU_1768	0	0	0	0	0	0	0	0	0	0	0	0	0	0	0	0	0	0	0	0	0	0	0	0	0	0	0	0	0	0	0	0	0	0	0	0	0	0	0	0	0	0	0	0	0	0	0	0	3
OTU_1769	0	0	0	0	0	0	0	0	0	0	0	0	0	0	0	0	0	2	1	0	0	0	0	0	0	0	0	0	0	1	0	0	0	0	0	0	0	0	0	0	0	0	0	0	0	0	0	0	0
OTU_1770	0	0	0	0	0	0	0	0	0	0	0	0	0	0	0	0	0	0	2	0	0	0	0	0	0	0	0	0	0	2	0	0	0	0	2	0	0	0	0	0	0	0	0	0	0	0	0	0	0
OTU_1771	0	0	0	0	0	0	0	0	0	3	4	0	0	0	0	0	0	0	1	0	0	0	0	4	0	0	2	0	0	0	0	0	0	0	2	0	0	0	0	0	0	0	0	0	0	0	0	0	0
OTU_1772	0	0	0	0	0	0	0	0	0	0	0	0	0	0	0	0	0	0	0	0	0	0	0	0	0	0	0	0	0	0	0	0	0	0	6	0	2	0	0	0	0	0	0	0	0	0	2	0	0
OTU_1777	0	0	0	0	0	0	0	0	0	8	2	0	0	0	0	0	0	0	0	0	0	0	0	0	0	0	2	0	0	0	0	0	0	0	0	0	0	0	0	0	0	0	0	0	0	0	0	0	0
OTU_1778	0	2	0	0	0	0	0	0	0	0	0	0	0	9	0	0	0	0	0	0	0	0	0	0	0	4	0	0	0	0	0	0	0	0	0	0	0	0	0	0	0	0	0	0	0	0	0	0	0
OTU_1779	0	0	0	0	0	0	0	0	0	0	0	0	0	0	0	0	0	0	0	0	0	0	0	0	0	1	2	0	0	0	0	15	8	0	9	6	14	15	6	72	1	0	0	9	3	3	6	0	9
OTU_1780	0	0	0	0	0	1	1	0	0	0	0	0	0	0	0	0	0	0	1	0	0	0	0	0	0	0	0	0	0	2	0	0	0	0	1	0	0	0	0	0	0	0	0	0	0	0	0	0	0
OTU_1781	0	0	0	0	0	0	0	0	0	0	0	0	0	0	0	0	0	1	0	0	0	2	0	39	0	0	7	0	0	0	0	0	0	22	48	15	1	0	1	0	1	0	2	0	0	0	0	2	0
OTU_1782	0	0	1	0	0	0	1	0	0	0	0	0	0	0	1	0	0	2	3	0	0	0	1	0	0	2	3	0	0	1	0	0	0	0	1	0	0	0	0	0	0	0	0	0	0	0	0	0	0
OTU_1783	0	0	0	0	0	0	0	0	0	2	0	0	0	0	0	0	0	0	1	0	0	0	0	0	0	0	0	0	0	1	0	0	0	0	0	0	0	0	0	0	0	0	0	0	0	0	0	0	0
OTU_1785	0	0	0	0	0	1	3	0	0	4	5	0	0	0	0	0	0	0	0	0	0	0	0	0	0	0	0	0	0	2	0	0	0	0	4	0	0	0	0	0	0	0	0	0	0	0	0	0	0
OTU_1786	0	0	0	0	0	0	0	0	0	0	0	0	0	0	0	0	0	0	0	0	0	0	0	0	0	0	0	0	0	0	0	0	0	4	0	0	0	0	0	0	0	0	0	0	0	0	0	0	0
OTU_1787	0	0	0	0	0	0	0	0	0	0	0	0	0	0	0	0	0	0	0	0	0	0	0	0	0	0	0	0	0	0	0	0	0	0	0	0	0	0	0	0	0	2	0	0	0	0	0	0	0
OTU_1788	0	0	0	0	0	0	0	0	0	0	0	0	0	0	0	0	0	0	0	0	0	0	0	0	0	0	0	0	0	0	0	0	0	0	0	2	1	2	1	0	0	0	0	0	0	0	0	4	0
OTU_1789	0	0	0	0	0	0	0	0	0	0	0	0	0	0	0	0	0	0	0	0	0	0	0	0	0	0	0	0	0	0	0	0	0	0	3	0	0	0	0	0	0	0	0	0	0	0	0	0	0
OTU_1791	34	23	64	70	49	215	38	44	11	48	32	17	26	26	97	26	63	32	25	70	52	6	2	63	116	25	73	26	773	53	28	55	22	60	74	23	68	28	23	159	193	11	84	79	65	96	2379	68	101
OTU_1792	0	0	0	0	0	1	0	0	0	0	0	0	0	0	0	0	0	0	0	0	0	0	0	0	0	0	0	2	0	0	0	3	0	0	0	0	0	0	3	0	0	1	0	0	0	0	0	0	0
OTU_1793	0	1	0	0	0	0	0	0	0	0	0	0	0	1	0	0	0	0	0	0	0	0	0	0	0	3	0	0	0	0	0	0	0	0	0	0	0	0	0	0	0	0	0	0	0	0	0	0	0
OTU_1794	0	0	0	0	0	6	4	0	0	15	9	0	0	0	0	0	0	6	8	0	0	0	0	8	0	0	3	0	0	7	0	0	0	0	3	0	0	0	0	0	1	0	0	1	0	0	0	0	0
OTU_1796	0	0	0	0	0	0	1	0	0	0	0	0	0	0	0	0	0	1	2	0	0	0	0	1	0	1	0	0	0	0	0	0	0	0	0	0	0	0	0	0	0	0	0	0	0	0	0	0	0
OTU_1797	0	0	0	0	0	0	0	0	0	0	0	0	0	1	0	0	0	0	0	0	1	0	0	0	0	0	0	0	0	0	0	0	0	0	0	0	0	0	0	0	1	0	1	0	0	0	0	0	0
OTU_1798	0	0	0	0	0	0	0	0	0	0	2	0	0	0	0	0	0	0	0	0	0	0	0	0	0	0	4	0	0	0	0	0	0	0	2	0	0	0	0	0	0	0	0	0	0	0	0	0	0
OTU_1801	0	0	0	0	0	1	2	0	0	0	0	0	0	0	0	0	0	0	2	0	0	0	0	0	0	0	0	0	0	2	0	0	0	0	3	0	0	0	0	0	0	0	0	0	0	0	0	0	0
OTU_1805	0	0	0	0	0	0	0	0	0	0	0	0	0	0	0	0	0	0	0	0	0	0	0	0	0	0	8	0	0	0	0	0	0	0	0	0	0	0	0	0	0	0	0	0	0	0	0	0	0
OTU_1806	0	0	0	0	0	0	0	0	0	2	4	0	0	0	0	0	0	0	2	0	0	0	0	0	0	0	1	0	0	1	0	0	0	0	0	0	0	0	0	0	0	0	0	0	0	0	0	0	0
OTU_1808	0	0	0	0	0	0	0	0	0	0	0	0	0	0	0	0	0	0	0	0	0	0	0	0	0	0	0	0	0	0	0	0	0	0	0	0	0	0	0	0	0	0	0	0	0	0	0	0	0
OTU_1811	0	0	0	0	0	0	0	0	0	0	4	0	0	0	0	0	0	1	0	0	0	0	0	4	0	0	1	0	0	0	0	0	0	0	0	0	0	0	0	0	0	0	0	0	0	0	0	0	0
OTU_1812	0	0	0	0	0	0	0	0	0	0	0	0	0	0	0	0	0	0	0	0	0	0	0	0	0	0	0	0	0	0	0	0	0	0	0	0	0	0	0	0	0	0	0	0	0	0	5	0	0
OTU_1814	0	0	0	0	0	0	1	0	0	0	0	0	0	0	0	0	0	0	1	0	0	0	0	0	0	0	0	0	0	1	0	0	0	0	0	0	0	0	0	0	0	0	0	0	0	0	0	0	0
OTU_1815	0	0	0	0	0	0	0	0	0	0	0	0	0	0	0	0	0	0	0	0	0	0	0	0	0	0	12	0	0	0	0	0	0	0	0	0	0	0	0	0	0	0	0	0	0	0	0	0	0
OTU_1816	0	0	0	0	0	1	3	0	0	1	2	0	0	0	0	0	0	0	2	0	0	0	0	0	0	0	0	0	0	1	0	0	0	0	0	0	0	0	0	0	0	0	0	0	0	0	0	0	0
OTU_1817	0	0	0	0	0	0	0	0	0	1	4	0	0	0	0	0	0	0	0	0	0	0	0	4	0	0	7	0	0	0	0	1	0	0	3	0	0	0	0	0	0	0	0	0	0	0	0	0	0
OTU_1818	0	0	4	0	0	0	0	0	0	0	0	0	0	0	2	0	0	0	0	0	0	0	0	0	0	0	0	0	0	0	0	0	0	0	0	0	0	0	0	0	0	0	0	0	0	0	0	0	0
OTU_1819	0	0	0	0	0	0	0	0	0	0	2	0	0	0	0	0	0	0	0	0	0	0	0	1	0	1	2	0	0	0	0	1	0	0	1	0	0	0	0	0	3	0	0	2	0	0	0	0	2
OTU_1820	0	0	0	0	0	0	0	0	0	0	0	0	0	0	0	0	0	0	0	0	0	0	0	0	0	0	1	0	0	0	0	0	0	0	4	0	0	0	0	0	0	0	0	0	0	0	0	0	0
OTU_1821	0	0	0	1	0	0	0	0	0	0	0	0	0	0	0	2	0	0	0	0	0	0	0	0	0	0	0	1	0	0	0	0	0	0	0	0	0	0	0	0	0	0	0	0	0	0	0	0	0
OTU_1822	0	0	0	0	0	0	0	0	0	0	0	0	0	0	0	0	0	0	0	0	0	0	0	0	0	0	0	0	0	0	0	3	0	0	0	0	0	0	0	4	0	0	1	0	0	0	2	0	0
OTU_1825	0	0	0	0	0	0	0	0	0	0	0	0	0	0	0	0	0	0	0	0	0	0	0	0	0	0	0	0	0	0	0	0	0	0	0	0	0	0	0	0	0	0	0	0	0	0	0	0	1
OTU_1826	0	1	0	0	0	0	0	0	0	0	0	0	0	0	0	0	0	0	0	0	0	0	0	0	0	1	0	0	0	0	0	0	0	0	0	0	0	0	0	0	0	0	0	0	0	0	0	0	0
OTU_1827	0	0	0	2	0	0	0	0	0	0	0	0	0	0	0	3	0	0	0	0	0	0	0	0	0	0	0	0	0	0	0	0	0	0	0	0	0	0	0	0	0	0	0	0	0	0	0	0	0
OTU_1828	0	0	0	0	0	0	0	0	0	0	0	0	0	0	0	0	0	0	0	0	0	0	0	0	0	1	0	0	0	0	0	0	0	0	0	0	0	0	0	0	0	0	0	0	0	0	0	0	0
OTU_1830	0	1	0	0	0	0	0	0	0	0	0	0	0	1	0	0	0	0	0	0	0	0	0	0	0	1	0	0	0	0	0	0	0	0	0	0	0	0	0	0	0	0	0	0	0	0	0	0	0
OTU_1832	0	0	0	0	0	0	0	0	0	0	0	0	0	0	0	0	0	0	0	0	0	0	0	1	0	0	1	0	0	0	0	0	0	0	2	0	0	0	0	0	0	0	0	0	0	0	0	0	0
OTU_1833	0	0	0	1	0	0	1	0	0	0	0	0	0	0	0	1	0	0	0	0	0	0	0	0	0	0	0	1	0	0	0	0	0	0	0	0	0	0	0	0	0	0	0	0	0	0	0	0	0
OTU_1835	0	0	0	0	0	1	1	0	0	0	0	0	0	0	0	0	0	0	0	0	0	0	0	0	0	0	0	0	0	2	0	0	0	0	0	0	0	0	0	0	0	0	0	0	0	0	0	0	0
OTU_1836	0	2	0	0	0	0	0	0	0	0	0	0	0	0	0	0	0	0	0	0	0	0	0	0	0	0	0	0	0	0	0	0	0	0	0	0	0	0	0	0	0	0	0	0	0	0	0	0	0
OTU_1837	2	0	0	0	0	0	0	0	0	0	0	0	0	0	0	0	0	0	0	0	0	0	0	0	1	1	1	0	0	0	0	0	11	0	0	0	2	0	0	0	0	2	0	0	1	0	0	14	0
OTU_1838	0	0	0	1	2	0	0	0	0	0	0	0	0	0	0	0	0	0	0	0	0	0	0	0	0	0	0	0	0	0	0	0	0	0	3	0	0	0	0	0	0	0	0	0	0	0	0	0	0
OTU_1839	0	0	0	0	0	0	0	0	0	0	0	0	0	0	0	0	0	0	0	0	0	0	0	0	0	0	0	0	0	0	1	0	0	0	0	0	0	0	0	0	0	0	0	0	0	0	0	0	0
OTU_1840	8	28	6	4	29	6	16	345	6	5	28	6	3	5	2	11	4	1	1	6	10	37	26	5	2	30	3	6	3	0	3	3	12	3	4	5	0	22	2	2	16	0	3	18	38	106	10	14	3
OTU_1841	0	0	0	0	0	0	0	0	0	0	0	0	0	0	0	0	0	0	0	0	0	0	0	0	0	0	5	0	0	0	0	0	5	0	0	0	3	4	11	0	0	0	0	1	2	0	0	0	1
OTU_1842	0	0	0	0	0	0	0	0	0	0	0	0	0	0	0	0	0	0	0	0	0	0	0	0	0	0	0	0	0	0	0	0	0	0	5	0	0	0	0	0	0	0	0	0	0	0	0	0	0
OTU_1844	0	0	0	0	0	0	0	0	0	0	0	0	0	0	0	0	0	0	0	0	0	0	0	0	0	0	0	0	0	0	0	0	0	2	0	0	0	0	0	0	0	0	0	0	0	0	0	0	0
OTU_1846	0	0	0	0	0	0	0	0	0	0	0	0	0	0	0	1	0	0	0	0	0	0	0	0	0	0	0	2	0	0	0	0	0	0	0	0	0	0	0	0	0	0	0	0	0	0	0	0	0
OTU_1847	0	0	0	0	0	0	2	0	0	0	0	0	0	0	0	0	0	2	0	0	0	0	0	0	0	0	0	0	0	0	0	0	0	0	1	0	0	0	0	0	0	0	0	0	0	0	0	0	0
OTU_1848	0	0	0	0	0	0	0	0	0	0	0	0	0	0	0	0	0	0	0	0	0	0	0	0	0	1	0	0	0	0	0	0	0	0	0	0	0	0	0	0	0	0	0	0	0	0	0	0	0
OTU_1849	0	0	0	0	0	0	0	0	0	0	6	0	0	0	0	0	0	2	1	0	0	0	0	0	0	0	0	0	0	0	0	0	0	0	0	0	0	0	0	0	0	0	0	0	0	0	0	0	0
OTU_1850	0	0	0	0	0	0	0	0	0	1	0	0	0	0	0	0	0	0	0	0	0	0	0	0	0	0	0	0	0	0	0	0	0	0	0	0	0	0	0	0	0	0	0	0	1	0	3	0	0
OTU_1851	0	0	0	0	0	0	0	0	0	0	0	0	0	0	0	0	0	0	0	0	0	0	0	0	0	0	0	0	0	0	0	0	3	0	0	0	1	0	2	1	0	0	0	3	1	0	3	0	3
OTU_1854	0	0	0	0	0	1	2	0	0	6	13	0	0	0	0	0	0	0	2	0	0	0	0	12	0	0	9	0	0	3	0	0	0	0	7	0	0	0	0	0	0	0	0	0	0	0	0	0	0
OTU_1858	0	0	0	0	0	0	0	0	0	0	0	0	0	0	0	0	0	0	0	0	0	0	0	0	0	0	0	0	0	0	0	0	0	0	6	2	0	0	0	0	0	0	0	0	0	0	2	0	0
OTU_1859	0	0	0	0	1	0	0	0	0	0	0	0	0	0	0	0	0	0	0	0	0	0	0	0	0	0	0	1	0	0	0	0	0	0	0	0	0	0	0	0	0	0	0	0	0	0	0	0	0
OTU_1860	0	0	0	0	0	0	0	0	0	4	2	0	0	0	0	0	0	0	0	0	0	0	0	0	0	0	0	0	0	0	0	0	0	0	0	0	0	0	0	0	0	0	0	0	0	0	0	0	0
OTU_1861	3	0	0	0	0	0	0	0	0	0	0	0	1	0	0	0	0	0	0	0	0	0	0	0	3	0	0	0	0	0	0	0	0	0	0	0	0	0	0	0	0	0	0	0	0	0	0	0	0
OTU_1863	0	0	0	0	0	0	0	0	0	2	1	0	0	0	0	0	0	1	0	0	0	0	0	0	0	0	0	0	0	2	0	0	0	0	0	0	0	0	0	0	0	0	0	0	0	0	0	0	0
OTU_1864	0	0	0	0	0	0	0	0	0	0	5	0	0	0	0	0	0	0	0	0	0	0	0	1	0	0	0	0	0	1	0	0	0	0	7	0	0	0	0	0	0	0	0	0	0	0	0	0	0
OTU_1865	0	0	0	0	0	0	0	0	0	0	0	0	0	0	0	0	0	0	1	0	0	0	0	0	0	0	0	0	0	0	0	0	0	0	0	0	0	0	0	0	0	0	0	0	0	0	0	0	0
OTU_1867	0	0	0	2	0	0	1	0	0	0	0	0	0	0	0	3	0	0	0	0	0	0	0	0	0	0	0	3	0	0	0	0	0	0	0	0	0	0	0	0	0	0	0	0	0	0	0	0	0
OTU_1868	0	0	0	0	0	2	4	0	0	7	0	0	0	0	0	0	0	4	1	0	0	0	0	7	0	0	1	0	0	0	0	0	0	0	0	0	0	0	0	0	0	0	0	0	0	0	0	0	0
OTU_1871	0	0	0	0	0	0	1	0	0	0	0	0	0	0	0	0	0	0	0	0	0	0	0	0	0	0	0	0	0	0	0	0	0	0	0	0	0	0	0	0	0	0	0	0	0	0	0	0	0
OTU_1872	0	0	0	0	0	0	0	0	0	0	0	0	0	0	0	0	0	0	0	0	0	0	0	0	0	0	0	0	0	0	0	0	0	0	0	0	0	0	2	0	0	4	0	2	0	0	0	0	0
OTU_1873	2	0	0	0	0	0	0	0	0	0	0	0	2	0	0	0	0	0	0	0	0	0	0	0	4	0	0	0	0	0	0	0	0	0	0	0	0	0	0	0	0	0	0	0	0	0	0	0	0
OTU_1874	0	0	0	0	0	0	0	0	0	0	0	0	0	0	0	0	0	0	0	0	0	0	0	0	0	0	0	0	0	0	0	2	2	0	0	0	0	0	0	0	0	0	0	3	3	0	0	0	0
OTU_1876	0	0	0	0	0	0	2	0	0	0	0	0	0	0	0	0	0	0	0	0	0	0	0	0	0	0	0	0	0	0	0	0	0	0	0	0	0	0	0	0	0	0	0	0	0	0	0	0	0
OTU_1877	0	0	0	0	0	1	0	0	0	4	3	0	0	0	0	0	0	0	0	0	0	0	0	3	0	0	2	0	0	0	0	0	0	0	0	0	0	0	0	0	0	0	0	0	0	0	0	0	0
OTU_1879	0	0	0	0	0	0	1	0	0	0	0	0	0	0	0	0	0	0	0	0	0	0	0	0	0	0	0	0	0	1	0	0	0	0	0	0	0	0	0	0	0	0	0	0	0	0	0	0	0
OTU_1880	1	0	0	0	0	0	0	0	0	0	0	0	3	0	0	0	0	0	0	0	0	0	0	0	2	0	0	0	0	0	0	0	0	0	0	0	0	0	0	0	0	0	0	0	0	0	0	0	0
OTU_1881	0	0	0	0	0	0	0	0	0	0	0	0	0	0	0	0	0	0	0	0	0	0	0	0	0	0	0	0	0	0	0	0	0	0	6	0	0	0	0	0	0	0	0	0	0	0	0	0	0
OTU_1882	0	1	0	0	0	0	0	0	0	0	0	0	0	0	0	0	0	0	0	0	0	0	0	0	0	5	0	0	0	0	0	0	0	0	0	0	0	0	0	0	0	0	0	0	0	0	0	0	0
OTU_1883	0	2	0	0	0	0	0	0	0	0	0	0	0	1	0	0	0	0	0	0	0	0	0	0	0	0	0	0	0	0	0	0	0	0	0	0	0	0	0	0	0	0	0	0	0	0	0	0	0
OTU_1884	0	0	0	0	0	0	0	0	0	0	0	0	1	0	0	0	0	0	0	0	0	0	0	0	0	0	0	0	0	0	0	0	0	0	0	0	0	0	0	0	0	0	0	0	0	0	0	0	0
OTU_1885	0	0	0	0	0	0	0	0	0	0	0	0	0	0	0	0	0	0	0	0	0	0	0	0	0	0	0	0	0	0	0	0	0	0	0	2	0	0	0	0	0	0	0	0	3	3	0	1	0
OTU_1886	0	0	0	0	0	0	0	0	0	0	0	0	0	0	0	0	0	0	0	0	0	0	0	0	1	0	0	0	0	0	0	0	0	0	0	0	0	0	0	0	0	0	0	0	0	0	0	0	0
OTU_1887	1	0	0	0	0	0	0	0	0	0	0	0	0	0	0	0	0	0	0	0	0	0	0	0	0	0	0	0	0	0	0	0	0	0	0	0	0	0	0	0	0	0	0	0	0	0	0	0	0
OTU_1889	0	1	0	0	0	0	0	0	0	0	0	0	0	1	0	0	0	0	0	0	0	0	0	0	0	0	0	0	0	0	0	0	0	0	0	0	0	0	0	0	0	0	0	0	0	0	0	0	0
OTU_1890	0	0	0	0	0	2	0	0	0	2	0	0	0	0	0	0	0	0	0	0	0	0	0	4	0	0	1	0	0	3	0	0	0	0	0	0	0	0	0	0	0	0	0	0	0	0	0	0	0
OTU_1893	0	0	0	0	0	2	1	0	0	2	1	0	0	0	0	0	0	2	1	0	0	0	0	2	0	0	1	0	0	0	0	0	0	0	0	0	0	0	0	0	0	0	0	0	0	0	0	0	0
OTU_1894	0	1	0	0	0	0	0	0	0	0	0	0	0	1	0	0	0	0	0	0	0	0	0	0	0	0	0	0	0	0	0	0	0	0	0	0	0	0	0	0	0	0	0	0	0	0	0	0	0
OTU_1895	0	0	0	2	0	0	0	0	0	0	0	0	0	0	0	2	0	0	0	0	0	0	0	0	0	0	0	2	0	0	0	0	0	0	0	0	0	0	0	0	0	0	0	0	0	0	0	0	0
OTU_1896	0	0	0	0	0	0	0	0	0	0	0	0	0	0	0	0	0	0	0	0	0	0	0	2	0	0	2	0	0	0	0	0	0	0	0	0	0	0	0	0	0	0	0	0	0	0	0	0	0
OTU_1897	0	0	0	0	0	0	0	0	0	0	0	0	0	0	0	0	0	1	0	0	0	0	0	0	0	0	0	0	0	0	0	0	0	0	0	0	0	0	0	0	0	0	0	0	0	0	0	0	0
OTU_1898	0	0	0	0	0	0	0	0	0	0	0	0	0	1	0	0	0	0	0	0	0	0	0	0	0	0	0	0	0	0	0	0	0	0	0	0	0	0	0	0	0	0	0	0	0	0	0	0	0
OTU_1899	0	0	0	0	0	0	0	0	0	0	0	0	0	0	0	0	0	0	0	0	0	0	0	0	0	0	0	0	0	0	0	0	1	0	0	0	0	0	0	0	0	0	0	0	1	0	2	0	0
OTU_1903	1	0	0	0	0	0	0	0	0	0	0	0	1	0	0	0	0	0	0	0	0	0	0	0	1	0	0	0	0	0	0	0	0	0	0	0	0	0	0	0	0	0	0	0	0	0	0	0	0
OTU_1904	0	0	0	0	0	0	0	0	0	0	0	0	2	0	0	0	0	0	0	0	0	0	0	0	0	0	0	0	0	0	0	0	0	0	0	0	0	0	0	0	0	0	0	0	0	0	0	0	0
OTU_1905	1	0	0	0	0	0	0	0	0	0	0	0	0	0	0	0	0	0	0	0	0	0	0	0	1	0	0	0	0	0	0	0	0	0	0	0	0	0	0	0	0	0	0	0	0	0	0	0	0
OTU_1907	0	0	0	0	0	0	0	0	0	0	0	0	1	0	0	0	0	0	0	0	0	0	0	0	1	0	0	0	0	0	0	0	0	0	0	0	0	0	0	0	0	0	0	0	0	0	0	0	0
OTU_1912	0	0	0	0	0	0	0	0	0	0	0	0	0	0	0	0	0	0	0	0	0	0	0	0	0	0	0	0	0	0	0	0	0	0	0	0	0	0	0	0	0	0	0	0	0	0	3	0	0
OTU_1913	0	0	0	0	0	0	0	0	0	0	0	0	0	0	0	0	0	0	0	0	0	0	0	3	0	0	0	0	0	0	0	0	0	0	0	0	0	0	0	0	0	0	0	0	0	0	0	0	0
OTU_1914	0	0	0	0	0	0	0	0	0	2	2	0	0	0	0	0	0	1	0	0	0	0	0	0	0	0	5	0	0	0	0	0	0	0	0	0	0	0	0	0	0	0	0	0	0	0	0	0	0
OTU_1915	0	0	0	0	0	0	2	0	0	0	2	0	0	0	0	0	0	1	1	0	0	0	0	0	0	0	0	0	0	3	0	0	0	0	3	0	0	0	0	0	0	0	1	0	1	0	0	0	0
OTU_1916	0	0	0	0	0	0	0	0	0	0	0	0	0	0	0	0	0	0	0	0	0	0	0	0	0	0	0	0	0	0	0	0	0	0	0	0	0	1	0	6	0	0	0	0	0	0	0	0	0
OTU_1917	1	0	0	0	0	0	0	0	0	0	0	0	0	0	0	0	0	0	0	0	0	0	0	0	0	0	0	0	0	0	0	0	0	0	0	0	0	0	0	0	0	0	0	0	0	0	0	0	0
OTU_1918	0	0	0	0	0	1	0	0	0	0	0	0	0	0	0	0	0	1	0	0	0	0	0	0	0	0	0	0	0	1	0	0	0	0	0	0	0	0	0	0	0	0	0	0	0	0	0	0	0
OTU_1919	0	0	0	0	0	0	0	0	0	0	0	0	0	0	0	0	0	0	0	0	0	0	0	7	0	0	0	0	0	0	0	0	0	0	1	0	0	0	0	0	0	0	0	0	0	0	0	0	0
OTU_1920	0	0	0	1	0	0	0	0	0	0	0	0	0	0	0	0	0	0	0	0	0	0	0	0	0	0	0	1	0	0	0	0	0	0	0	0	0	0	0	0	0	0	0	0	0	0	0	0	0
OTU_1923	0	0	0	0	0	0	0	0	0	0	0	0	0	0	0	0	0	0	2	0	0	0	0	0	0	0	0	0	0	0	0	0	0	0	0	0	0	0	0	0	0	0	0	0	0	0	0	0	0
OTU_1924	0	0	0	0	0	0	0	0	0	0	0	0	0	3	0	0	0	0	0	0	0	0	0	0	0	0	0	0	0	0	0	0	0	0	0	0	0	0	0	0	0	0	0	0	0	0	0	0	0
OTU_1925	0	0	0	0	0	0	1	0	0	0	1	0	0	0	0	0	0	0	1	0	0	0	0	0	0	0	0	0	0	0	0	0	0	0	0	0	0	0	0	0	0	0	0	0	0	0	0	0	0
OTU_1926	0	0	0	0	0	0	0	0	0	2	6	0	0	0	0	0	0	0	2	0	0	0	0	0	0	0	0	0	0	0	0	0	0	0	2	0	0	0	0	0	0	0	0	0	0	0	0	0	0
OTU_1928	0	0	0	0	0	0	0	0	0	0	0	0	0	0	0	0	0	0	0	0	0	0	0	0	0	0	0	0	0	0	0	0	0	0	0	0	0	0	0	0	0	0	0	0	0	0	0	0	0
OTU_1929	0	0	0	0	0	0	0	0	0	0	0	0	0	0	0	0	0	0	0	0	0	0	0	0	1	0	0	0	0	0	0	0	0	0	0	0	0	0	0	0	0	0	0	0	0	0	0	0	0
OTU_1930	0	0	0	0	0	0	0	0	0	0	0	0	0	0	0	0	0	0	0	0	0	0	0	2	0	0	0	0	0	0	0	0	0	0	0	0	0	2	0	0	0	0	0	0	0	0	1	0	0
OTU_1931	0	0	0	1	0	0	0	0	0	0	0	0	0	0	0	1	0	0	0	0	0	0	0	0	0	0	0	1	0	0	0	0	0	0	0	0	0	0	0	0	0	0	0	0	0	0	0	0	0
OTU_1933	0	0	0	0	0	0	0	0	0	0	0	0	0	0	0	0	0	0	0	0	0	0	0	5	0	0	1	0	0	0	0	0	0	1	0	0	0	0	0	0	0	0	0	0	0	0	0	0	0
OTU_1934	0	0	0	0	0	0	0	0	0	4	0	0	0	0	0	0	0	0	0	0	0	0	0	1	0	0	0	0	0	0	0	0	0	0	0	0	0	0	0	0	0	0	0	0	0	0	0	0	0
OTU_1935	0	0	0	0	0	0	0	0	0	0	0	0	0	0	0	0	0	0	0	0	0	0	0	0	0	0	0	0	0	0	0	0	0	0	0	0	0	1	1	0	0	0	0	0	0	0	0	0	0
OTU_1936	1	0	0	0	0	0	0	0	0	0	0	0	1	0	0	0	0	0	0	0	0	0	0	0	1	0	0	0	0	0	1	0	0	0	0	0	0	0	0	0	0	0	0	0	0	0	0	0	0
OTU_1937	0	0	0	0	0	0	0	0	0	0	0	0	0	1	0	0	0	0	0	0	0	0	0	0	0	0	0	1	0	0	0	0	0	0	0	0	0	0	0	0	0	0	0	0	0	0	0	0	0
OTU_1939	0	3	2	0	0	0	0	0	0	0	0	0	0	4	2	0	0	0	0	0	0	0	0	0	0	5	0	0	0	0	0	0	0	0	0	0	0	0	0	0	0	0	0	0	0	0	0	0	0
OTU_1940	0	0	0	0	0	0	0	0	0	0	0	0	1	0	0	0	0	0	0	0	0	0	0	0	0	0	0	0	0	0	0	0	0	0	0	0	0	0	0	0	0	0	0	0	0	0	0	0	0
OTU_1941	2	0	0	0	0	0	0	0	0	0	0	0	1	0	0	0	0	0	0	0	0	0	0	0	1	0	0	0	0	0	0	0	0	0	0	0	0	0	0	0	0	0	0	0	0	0	0	0	0
OTU_1942	0	0	0	0	0	0	0	0	0	0	0	0	0	0	0	0	0	0	0	0	0	0	0	0	0	0	0	0	0	0	0	0	0	0	0	0	1	2	0	0	0	0	0	0	0	0	0	0	2
OTU_1943	0	0	0	0	0	0	0	0	0	0	0	0	0	0	0	1	0	0	0	0	0	0	0	0	0	0	0	1	0	1	0	0	0	0	0	0	0	0	0	0	0	0	0	0	0	0	0	0	0
OTU_1944	0	0	0	0	0	0	0	0	0	0	0	0	0	0	0	0	0	0	0	0	0	0	0	0	0	0	0	0	0	0	0	0	0	0	0	1	0	0	0	0	0	0	0	0	0	0	0	0	0
OTU_1945	0	0	0	0	0	0	0	0	0	0	0	0	0	0	0	0	0	0	0	0	0	0	0	0	0	0	0	0	0	0	0	6	0	0	0	0	0	0	0	0	0	0	0	0	0	0	0	0	0
OTU_1946	0	0	0	0	0	0	0	0	0	0	0	0	0	0	0	2	0	0	0	0	0	0	0	0	0	0	0	1	0	0	0	0	0	0	0	0	0	0	0	0	0	0	0	0	0	0	0	0	0
OTU_1947	0	0	0	0	0	0	0	0	0	0	0	0	0	0	0	0	0	0	0	0	0	0	0	0	0	0	0	0	0	0	0	0	0	0	5	0	0	0	0	0	0	0	0	0	0	0	0	0	0
OTU_1948	8	67	32	36	6	11	6	26	5	48	83	6	17	34	20	249	19	18	11	18	27	300	56	73	114	125	11	200	129	163	29	59	52	34	18	55	215	1068	273	34	25	23	32	28	51	111	35	7	24
OTU_1949	0	0	0	0	0	0	0	0	0	0	0	0	0	0	0	0	0	0	0	0	0	0	0	0	0	0	0	0	0	0	0	0	0	0	2	0	0	0	0	0	0	0	0	0	0	0	0	0	0
OTU_1951	0	0	0	0	0	1	1	0	0	0	0	0	0	0	0	0	0	0	1	0	0	0	0	0	0	0	0	0	0	0	0	0	0	0	0	0	0	0	0	0	0	0	0	0	0	0	0	0	0
OTU_1952	0	0	0	0	0	0	1	0	0	0	3	0	0	0	0	0	0	0	0	0	0	0	0	0	0	0	1	0	0	0	0	0	0	1	0	0	0	0	0	0	0	0	0	0	0	0	0	0	0
OTU_1954	0	0	0	0	0	0	0	0	0	8	0	0	0	0	0	0	0	0	0	0	0	0	0	0	0	0	0	0	0	0	0	0	0	0	0	0	0	0	0	0	0	0	0	0	0	0	0	0	0
OTU_1955	0	0	0	0	0	0	0	0	0	0	5	0	0	0	0	0	0	0	0	0	0	0	0	3	0	0	8	0	0	0	0	0	0	0	0	0	0	0	0	0	0	0	0	0	0	0	0	0	0
OTU_1956	0	0	0	0	0	0	3	0	0	4	0	0	0	0	0	0	0	3	0	0	0	0	0	6	0	1	2	0	0	0	0	0	0	0	0	0	0	0	0	0	0	0	0	0	0	0	0	0	0
OTU_1957	0	0	0	1	0	0	0	0	0	0	0	0	0	0	0	2	0	0	0	0	0	0	0	0	0	0	0	1	0	0	0	0	0	0	0	0	0	0	0	0	0	0	0	0	0	0	0	0	0
OTU_1958	0	0	0	0	0	0	0	0	0	0	0	0	0	0	0	0	0	0	0	0	0	0	0	0	0	1	0	0	0	0	0	0	0	0	0	0	0	0	0	0	0	0	0	0	0	0	0	0	0
OTU_1959	0	2	0	0	0	0	0	0	0	0	0	0	0	3	0	0	0	0	0	0	0	0	0	0	0	0	0	0	0	0	0	0	0	0	0	0	0	0	0	0	0	0	0	0	0	0	0	0	0
OTU_1960	0	0	2	0	0	0	0	0	0	0	0	0	0	0	0	0	0	0	0	0	0	0	0	0	0	0	0	0	0	0	0	0	0	0	0	0	0	0	0	0	0	0	0	0	0	0	0	0	0
OTU_1961	0	0	0	0	0	1	0	0	0	11	14	0	0	0	0	0	0	2	0	0	0	0	0	3	0	0	7	0	0	1	0	0	0	0	0	0	0	0	0	0	0	0	0	0	0	0	0	0	0
OTU_1962	0	0	0	0	0	0	0	0	0	0	0	0	0	0	0	0	0	0	0	0	0	0	0	1	0	0	0	0	0	0	0	0	0	3	0	0	0	0	0	0	0	0	0	0	0	0	0	0	0
OTU_1963	0	0	0	0	0	0	0	0	0	0	0	0	0	0	0	1	0	0	0	0	0	0	0	0	0	0	0	1	0	0	0	0	0	0	0	0	0	0	0	0	0	0	0	0	0	0	0	0	0
OTU_1964	1	0	0	0	0	0	1	0	0	0	0	0	3	0	0	0	0	0	0	0	0	0	0	0	2	0	0	0	0	0	0	0	0	0	0	0	0	0	1	0	0	0	0	0	0	0	0	0	0
OTU_1965	0	0	0	0	0	0	1	0	0	0	0	0	0	0	0	0	0	0	1	0	0	0	0	0	0	0	0	0	0	0	0	0	0	0	0	0	0	0	0	0	0	0	0	0	0	0	0	0	0
OTU_1966	0	0	0	0	0	0	0	0	0	0	0	0	1	2	0	0	0	0	0	0	0	0	0	0	0	0	0	0	0	0	0	0	0	0	0	0	0	0	0	0	0	0	0	0	0	0	0	0	0
OTU_1967	0	0	0	0	0	1	2	0	0	0	0	0	0	0	0	0	0	1	0	0	0	0	0	0	0	0	0	0	0	0	0	0	0	0	0	0	0	0	0	0	0	0	0	0	0	0	0	0	0
OTU_1968	0	0	0	0	0	0	0	0	0	0	3	0	0	0	0	0	0	0	0	0	0	0	0	1	0	0	0	0	0	2	0	0	0	0	3	0	0	0	0	0	0	0	0	0	0	0	0	0	0
OTU_1969	0	0	0	0	0	2	1	0	0	3	0	0	0	0	0	0	0	1	0	0	0	0	0	2	0	0	3	0	0	0	0	0	0	0	2	0	0	0	0	0	0	0	0	0	0	0	0	0	0
OTU_1970	0	0	0	0	0	1	0	0	0	0	0	0	0	0	0	0	0	0	0	0	0	0	0	0	0	0	2	0	0	1	0	0	0	0	3	0	0	0	0	0	0	0	0	0	0	0	0	0	0
OTU_1971	0	0	0	1	1	0	1	0	0	0	0	0	0	0	0	1	2	0	0	0	0	0	0	0	0	0	0	0	0	0	0	0	0	0	0	0	0	0	0	0	0	0	0	0	0	0	0	0	0
OTU_1972	0	0	0	0	0	3	1	0	0	0	0	0	0	0	0	0	0	0	0	0	0	0	0	0	0	0	0	0	0	0	0	0	0	0	0	0	0	0	0	0	0	0	0	0	0	0	0	0	0
OTU_1973	0	0	0	0	0	1	0	0	0	0	0	0	0	0	0	0	0	1	1	0	0	0	0	0	0	0	0	0	0	0	0	0	0	0	0	0	0	0	0	0	0	0	0	0	0	0	0	0	0
OTU_1974	0	0	0	2	0	0	0	0	0	0	0	0	0	0	0	1	1	2	0	0	0	0	0	0	0	0	0	1	0	1	0	0	0	0	0	0	0	0	0	0	0	0	0	0	0	0	0	0	0
OTU_1975	0	0	0	0	0	0	0	0	0	0	0	0	0	0	0	0	0	0	0	0	0	0	0	0	0	0	0	0	0	0	0	0	0	0	2	0	0	0	0	0	0	0	0	0	0	0	0	0	0
OTU_1976	0	0	0	0	0	0	0	0	0	4	0	0	0	0	0	0	0	0	0	0	0	0	0	0	0	0	0	0	0	0	0	0	0	0	0	0	0	0	0	0	0	0	0	0	0	0	0	0	0
OTU_1977	0	0	0	0	0	0	2	0	0	0	0	0	0	0	0	0	0	0	1	0	0	0	0	0	0	0	0	0	0	0	0	0	0	0	0	0	0	0	0	0	0	0	0	0	0	0	0	0	0
OTU_1978	0	0	0	2	2	0	0	0	0	0	0	0	0	0	0	1	2	1	0	0	0	0	0	0	0	0	0	1	0	1	0	0	0	0	0	0	0	0	0	0	0	0	0	0	0	0	0	0	0
OTU_1979	0	0	0	0	0	0	0	0	0	0	0	0	0	0	0	0	0	0	0	0	0	0	0	4	0	0	2	0	0	0	0	0	0	0	0	0	0	0	0	0	0	0	0	0	0	0	0	0	0
OTU_1980	0	0	0	0	0	0	0	0	0	0	0	0	0	0	0	0	0	0	0	0	0	0	0	0	1	0	0	0	0	0	0	0	0	0	0	0	0	0	0	0	0	0	0	0	0	0	0	0	0
OTU_1981	0	0	0	0	0	0	0	0	0	0	0	0	0	0	0	0	0	0	0	0	0	0	0	0	1	0	0	0	0	0	0	0	0	0	0	0	0	0	0	0	0	0	0	0	0	0	0	0	0
OTU_1982	0	0	0	0	0	0	0	0	0	0	0	0	0	0	0	0	0	0	0	0	0	0	0	0	0	0	0	0	0	0	0	0	0	0	0	0	0	0	0	0	0	0	0	0	0	0	0	0	0
OTU_1983	0	0	0	0	0	0	0	0	0	1	1	0	0	0	0	0	0	0	0	0	0	0	0	0	0	0	1	0	0	0	0	0	0	0	0	0	0	0	0	0	0	0	0	0	0	0	0	0	0
OTU_1984	0	0	0	0	0	0	0	0	0	0	0	0	0	1	0	0	0	0	0	0	0	0	0	0	0	1	0	0	0	0	0	0	0	0	0	0	0	0	0	0	0	0	0	0	0	0	0	0	0
OTU_1985	0	0	0	0	0	2	0	0	0	0	0	0	0	0	0	0	0	1	0	0	0	0	0	0	0	0	0	0	0	0	0	0	0	0	0	0	0	0	0	0	0	0	0	0	0	0	0	0	0
OTU_1986	0	0	0	0	0	0	0	0	0	0	0	0	0	0	0	0	0	0	0	0	0	0	0	0	0	0	0	1	0	0	0	0	0	0	0	0	0	0	0	0	0	0	0	0	0	0	0	0	0
OTU_1987	0	0	0	0	0	0	0	0	0	0	0	0	0	0	0	0	0	0	0	0	0	0	0	2	1	0	1	0	0	0	0	0	0	1	0	0	0	0	0	0	0	0	0	0	0	0	0	0	0
OTU_1988	0	0	0	0	0	0	0	0	0	0	0	0	0	0	0	0	0	2	0	0	0	0	0	7	0	0	1	0	0	0	0	0	0	0	0	0	0	0	0	0	0	0	0	0	0	0	0	0	0
OTU_1989	0	0	0	0	0	0	0	0	0	2	0	0	0	0	0	0	0	0	0	0	0	0	0	0	0	0	0	0	0	2	0	0	0	0	0	0	0	0	0	0	0	0	0	0	0	0	0	0	0
OTU_1990	0	0	0	0	0	1	0	0	0	3	0	0	0	0	0	0	0	0	1	0	0	0	0	0	0	0	0	0	0	0	0	0	0	0	0	0	0	0	0	0	0	0	0	0	0	0	0	0	0
OTU_1992	0	0	0	0	0	0	0	0	0	0	0	0	0	0	0	0	0	0	0	0	0	0	0	0	0	0	0	0	0	0	0	1	0	0	0	0	0	0	0	0	0	0	0	0	0	0	0	0	0
OTU_1995	0	0	0	0	0	0	0	0	0	0	0	0	0	0	0	0	0	0	0	0	0	0	0	0	0	0	0	0	0	0	0	0	0	0	0	0	0	0	0	0	0	0	0	0	2	2	0	0	0
OTU_1996	0	0	0	0	0	0	0	0	0	0	0	0	0	0	0	0	0	0	0	0	0	0	0	0	0	0	0	0	0	0	0	0	0	0	0	0	0	0	0	0	0	0	0	1	0	0	0	0	0
OTU_1997	0	0	0	0	0	0	0	0	0	1	0	0	0	0	0	0	0	1	1	0	0	0	0	2	0	0	0	0	0	1	0	0	0	0	0	0	0	0	0	0	0	0	0	0	0	0	0	0	0
OTU_1999	0	0	0	0	0	0	0	0	0	0	0	0	0	0	0	0	0	1	0	0	0	0	0	0	0	0	0	0	0	0	0	0	0	0	0	0	0	0	0	0	0	0	0	0	0	0	0	0	0
OTU_2000	0	0	0	0	0	0	0	0	0	2	0	0	0	0	0	0	0	0	0	0	0	0	0	0	0	0	0	0	0	0	0	0	1	0	0	0	0	3	2	0	0	0	0	9	4	0	0	0	1
OTU_2001	1	0	0	0	0	0	0	0	0	0	0	0	1	0	0	0	0	0	0	0	0	0	0	0	1	0	0	0	0	0	0	0	0	0	0	0	0	0	0	0	0	0	0	0	0	0	0	0	0
OTU_2002	0	0	0	0	0	0	4	0	0	0	0	0	0	0	0	0	0	0	3	0	0	0	0	0	0	0	0	0	0	0	0	0	0	0	0	0	0	0	0	0	0	0	0	0	0	0	0	0	0
OTU_2003	0	0	0	0	0	6	2	0	0	0	0	0	0	0	0	0	0	5	3	0	0	0	0	0	0	0	0	0	0	9	0	0	0	0	0	0	0	0	0	0	0	0	0	0	0	0	0	0	0
OTU_2004	1	0	0	0	0	0	0	0	0	0	0	0	0	0	0	0	0	0	0	0	0	0	0	0	0	0	0	0	0	0	0	0	0	0	0	0	0	0	0	0	0	0	0	0	0	0	0	0	0
OTU_2005	0	0	0	0	0	0	0	0	0	0	0	0	0	0	0	0	0	0	0	0	0	0	0	0	0	0	0	0	0	0	0	0	0	0	8	2	0	0	0	0	0	0	0	0	0	0	0	0	0
OTU_2006	0	0	0	0	0	0	0	0	0	0	0	0	0	0	0	0	0	0	0	0	0	0	0	0	0	0	0	0	0	0	0	0	0	0	2	0	0	0	0	0	0	0	0	0	0	0	0	0	0
OTU_2007	0	0	0	0	0	0	0	0	0	0	0	0	0	0	0	0	0	1	0	0	0	0	0	0	0	0	0	0	0	0	0	0	0	0	0	0	0	0	0	0	0	0	0	0	0	0	0	0	0
OTU_2009	0	0	0	0	0	0	0	0	0	3	0	0	0	0	0	0	0	2	0	0	0	0	0	0	0	0	2	0	0	0	0	0	0	0	1	0	0	0	0	0	0	0	0	0	0	0	0	0	0
OTU_2010	0	0	0	0	0	2	0	0	0	0	0	0	0	0	0	0	0	0	0	0	0	0	0	0	0	0	0	0	0	0	0	0	0	0	0	0	0	0	0	0	0	0	0	0	0	0	0	0	0
OTU_2011	0	0	0	0	0	0	0	0	0	0	0	0	0	0	0	0	0	3	1	0	0	0	0	0	0	0	0	0	0	1	0	0	0	0	0	0	0	0	0	0	0	0	0	0	0	0	0	0	0
OTU_2012	0	0	0	0	0	0	0	0	0	0	2	0	0	0	0	0	0	0	0	0	0	0	0	4	0	0	1	0	0	3	0	0	0	0	0	0	0	0	0	0	0	0	0	1	0	0	0	0	0
OTU_2014	0	0	0	0	0	0	0	0	0	0	0	0	0	0	0	0	0	2	0	0	0	0	0	0	0	0	0	0	0	0	0	0	0	0	0	0	0	0	0	0	0	0	0	0	0	0	0	0	0
OTU_2015	0	0	0	0	0	0	0	0	0	1	2	0	0	0	0	0	0	2	0	0	0	0	0	0	0	0	1	0	0	3	0	0	0	0	0	0	0	0	0	0	0	0	0	0	0	0	0	0	0
OTU_2016	0	0	0	0	0	0	0	0	0	0	0	0	0	0	0	0	0	0	2	0	0	0	0	1	0	0	1	0	0	0	0	0	0	0	3	0	0	0	0	0	0	0	0	0	0	0	0	0	0
OTU_2017	0	0	0	0	0	0	0	0	0	0	0	0	1	0	0	0	0	0	0	0	0	0	0	0	1	0	0	0	0	0	0	0	0	0	0	0	0	0	0	0	0	0	0	0	0	0	0	0	0
OTU_2019	2	5	1	6	0	1	1	1	2	5	3	8	0	5	15	2	17	3	3	12	16	1	3	0	4	4	3	10	11	2	4	3	0	0	0	7	1	0	1	2	1	0	2	0	0	0	4	1	4
OTU_2020	2	0	0	0	0	0	0	0	0	0	0	0	1	0	0	0	0	0	0	0	0	0	0	0	3	0	0	0	0	0	0	0	0	0	0	0	0	0	0	0	0	0	0	0	0	0	0	0	0
OTU_2021	0	0	0	0	0	0	0	0	0	3	0	0	0	0	0	0	0	0	0	0	0	0	0	1	0	0	2	0	0	0	0	0	0	0	5	0	0	0	0	0	0	0	0	0	0	0	0	0	1
OTU_2022	0	0	0	1	0	0	0	0	0	0	0	0	0	0	0	2	0	1	0	0	0	0	0	0	0	0	0	1	0	1	0	0	0	0	0	0	0	0	0	0	0	0	0	0	0	0	0	0	0
OTU_2023	0	0	0	0	0	1	0	0	1	0	0	0	0	0	0	0	0	0	0	0	0	0	0	0	0	0	0	0	0	0	0	0	0	0	0	0	0	0	0	0	0	0	0	0	0	0	0	0	0
OTU_2024	0	1	0	0	0	0	0	0	0	0	0	0	0	1	0	0	0	0	0	0	0	0	0	0	0	0	0	0	0	0	0	0	0	0	0	0	0	0	0	0	0	0	0	0	0	0	0	0	0
OTU_2025	0	0	0	1	0	0	0	0	0	0	0	0	0	0	0	1	0	0	0	0	0	0	0	0	0	0	0	2	0	0	0	0	0	0	0	0	0	0	0	0	0	0	0	0	0	0	0	0	0
OTU_2026	0	0	2	0	0	0	0	0	0	0	0	0	0	0	0	0	0	0	0	0	0	0	0	0	0	0	0	0	0	0	0	0	0	0	0	0	0	0	0	0	0	0	0	0	0	0	0	0	0
OTU_2027	2	0	0	0	0	0	0	0	0	0	0	0	1	0	0	0	0	0	0	0	0	0	0	0	1	0	0	0	0	0	0	0	0	0	0	0	0	0	0	0	0	0	0	0	0	0	0	0	0
OTU_2029	0	0	0	0	0	1	1	0	0	0	0	0	0	0	0	0	0	0	2	0	0	0	0	0	0	0	0	0	0	1	0	0	0	0	0	0	0	0	0	0	0	0	0	0	0	0	0	0	0
OTU_2030	0	0	0	2	0	0	0	0	0	0	0	0	0	0	0	0	0	0	0	0	0	0	0	0	0	0	0	1	0	0	0	0	0	0	0	0	0	0	0	0	0	0	0	0	0	0	0	0	0
OTU_2031	0	0	0	0	0	2	0	0	0	0	0	0	0	0	0	0	0	0	0	0	0	0	0	0	0	0	0	0	0	0	0	0	0	0	0	0	0	0	0	0	0	0	0	0	0	0	0	0	0
OTU_2032	0	0	3	0	0	0	0	0	0	0	0	0	0	0	4	0	0	0	0	0	0	0	0	0	0	0	0	0	0	0	0	0	0	0	0	0	0	0	0	0	0	0	0	0	0	0	0	0	0
OTU_2033	0	0	1	0	0	0	0	0	0	0	0	0	0	0	1	0	0	0	0	0	0	0	0	0	0	0	0	0	0	0	0	0	0	0	0	0	0	0	0	0	0	0	0	0	0	0	0	0	0
OTU_2034	0	0	0	0	0	0	0	0	0	0	0	0	0	0	0	0	0	0	0	0	0	0	0	0	0	0	0	0	0	0	0	0	0	0	0	0	0	0	0	0	0	0	0	0	0	0	0	0	0
OTU_2035	0	2	0	0	0	0	0	0	0	0	0	0	0	2	0	0	0	0	0	0	0	0	0	0	0	0	0	0	0	0	0	0	0	0	0	0	0	0	0	0	0	0	0	0	0	0	0	0	0
OTU_2037	0	0	0	0	0	3	1	0	0	0	2	0	0	0	0	0	0	0	0	0	0	0	0	1	0	0	0	0	0	0	0	0	0	0	0	0	0	0	0	0	0	0	0	0	0	0	0	0	0
OTU_2039	0	0	0	0	0	0	1	0	0	0	0	0	0	0	0	0	0	0	2	0	0	0	0	0	0	0	0	0	0	1	0	0	0	0	0	0	0	0	0	0	0	0	0	0	0	0	0	0	0
OTU_2041	0	0	0	2	2	0	0	0	0	0	0	0	0	0	0	1	0	4	0	0	0	0	0	0	0	0	0	1	0	4	0	0	0	0	0	0	0	0	0	0	0	0	0	0	0	0	0	0	0
OTU_2042	0	0	2	0	0	0	0	0	0	0	0	0	0	1	2	0	0	0	0	0	0	0	0	0	0	0	0	0	0	0	0	0	0	0	0	0	0	0	0	0	0	0	0	0	0	0	0	0	0
OTU_2043	0	0	0	0	0	0	0	0	0	0	0	0	0	0	1	0	0	0	0	0	0	0	0	0	0	0	0	0	0	0	0	0	0	0	0	0	0	0	0	0	0	0	0	0	0	0	0	0	0
OTU_2044	0	0	0	0	0	0	0	0	0	0	0	0	0	0	0	0	0	0	0	0	0	0	0	0	0	0	0	0	0	0	0	0	0	0	0	0	0	0	0	0	0	0	0	0	0	0	0	0	0
OTU_2045	1	0	0	0	0	0	0	0	0	0	0	0	0	0	0	0	0	0	0	0	0	0	0	0	0	0	0	0	0	0	0	0	0	0	0	0	0	0	0	0	0	0	0	0	0	0	0	0	0
OTU_2046	0	0	0	0	0	0	0	0	0	0	0	0	0	0	0	0	0	0	0	0	0	0	0	0	0	2	0	0	0	0	0	0	0	0	0	0	0	0	0	0	0	0	0	0	0	0	0	0	0
OTU_2047	0	0	0	0	0	0	0	0	0	1	2	0	0	0	0	0	0	0	0	0	0	0	0	1	0	0	1	0	0	0	0	0	0	0	7	0	0	0	0	0	0	0	0	0	0	0	0	0	2
OTU_2048	0	0	0	0	2	0	0	0	0	0	0	0	0	0	0	0	2	0	0	0	0	0	0	0	0	0	0	0	0	0	0	0	0	0	0	0	0	0	0	0	0	0	0	0	0	0	0	0	0
OTU_2049	0	0	0	0	0	0	0	0	0	6	0	0	0	0	0	0	0	0	0	0	0	0	0	3	0	0	2	0	0	0	0	0	0	0	0	0	0	0	0	0	0	0	0	0	0	0	0	0	0
OTU_2050	0	0	0	0	0	0	0	0	0	0	0	0	0	0	0	0	0	0	0	0	0	0	0	3	0	0	3	0	0	0	0	0	0	0	0	0	0	0	0	0	0	0	0	0	0	0	0	0	0
OTU_2051	0	3	0	0	0	0	0	0	0	0	0	0	0	0	0	0	0	0	0	0	0	0	0	0	0	0	0	0	0	0	0	0	0	0	0	0	0	0	0	0	0	0	0	0	0	0	0	0	0
OTU_2052	0	0	0	0	0	2	0	0	0	0	0	0	0	0	0	0	0	1	2	0	0	0	0	1	0	0	0	0	0	2	0	0	0	0	0	0	0	0	0	0	0	0	0	0	0	0	0	0	0
OTU_2053	0	0	0	0	0	0	0	0	0	0	0	0	0	0	0	0	0	0	0	0	0	0	0	1	0	0	0	0	0	0	0	0	0	3	0	0	0	0	0	0	0	0	0	0	0	0	0	0	0
OTU_2054	0	0	0	0	0	1	1	0	0	0	0	0	0	0	0	0	0	0	0	0	0	0	0	0	0	0	0	0	0	1	0	0	0	0	0	0	0	0	0	0	0	0	0	0	0	0	0	0	0
OTU_2055	0	0	0	0	0	2	1	0	0	0	0	0	0	0	0	0	0	0	0	0	0	0	0	0	0	0	0	0	0	3	0	0	0	0	0	0	0	0	0	0	0	0	0	0	0	0	0	0	0
OTU_2056	0	0	0	0	0	0	0	0	0	0	0	0	0	0	0	0	0	0	0	0	0	0	0	0	0	0	0	0	0	0	0	1	3	0	0	0	1	0	0	0	0	0	0	0	0	0	0	0	0
OTU_2057	0	0	0	0	0	1	0	0	0	0	0	0	0	0	0	0	0	0	0	0	0	0	0	3	0	0	0	0	0	0	0	0	0	0	0	0	0	0	0	0	0	0	0	0	0	0	0	0	0
OTU_2058	0	0	0	0	0	0	0	1	0	0	1	0	0	0	0	0	0	0	0	1	0	0	0	0	4	0	2	2	0	3	0	0	0	3	0	0	0	0	0	4	0	0	0	0	0	0	0	0	0
OTU_2059	0	0	0	0	0	0	0	0	0	0	0	0	0	0	0	0	0	0	0	1	0	0	0	0	0	0	0	0	0	0	0	0	0	0	0	1	0	0	0	0	0	0	0	0	0	0	0	0	0
OTU_2060	1	0	0	0	0	0	0	0	0	0	0	0	1	0	0	0	0	0	0	0	0	0	0	0	0	0	0	0	0	0	0	0	0	0	0	0	0	0	0	0	0	0	0	0	0	0	0	0	0
OTU_2061	3	0	0	0	0	0	0	0	0	0	0	0	1	0	0	0	0	0	0	0	0	0	0	0	1	0	0	0	0	0	0	0	0	0	0	0	0	0	0	0	0	0	0	0	0	0	0	0	0
OTU_2062	0	0	0	0	0	0	0	0	0	0	0	0	0	0	0	0	0	0	0	0	0	0	0	0	0	0	2	0	0	0	0	1	0	0	0	2	0	0	0	0	0	0	0	2	0	2	0	0	0
OTU_2063	0	0	0	0	0	0	0	0	0	0	1	0	0	0	0	0	0	0	0	0	0	0	0	0	0	0	3	0	0	1	0	0	0	0	0	0	0	0	0	0	0	0	0	0	0	0	0	0	0
OTU_2066	0	0	0	0	0	0	0	0	0	0	0	0	0	0	0	0	0	0	0	0	0	0	0	0	0	0	0	0	0	0	0	0	0	0	0	0	0	0	0	0	0	0	0	2	0	3	0	0	0
OTU_2067	0	0	0	0	0	0	0	0	0	0	0	0	0	0	0	0	0	0	0	0	0	0	0	4	0	0	1	0	0	0	0	0	0	0	0	0	0	0	0	0	0	0	0	0	0	0	0	0	0
OTU_2071	0	0	0	0	0	0	0	0	0	0	0	0	0	0	0	0	0	0	0	0	0	0	0	0	0	0	0	0	0	0	0	0	0	0	0	0	0	0	0	0	0	0	0	0	0	0	1	0	0
OTU_2074	0	1	0	0	0	0	0	0	0	0	0	0	0	3	0	0	0	0	0	0	0	0	0	0	0	0	0	0	0	0	0	0	0	0	0	0	0	0	0	0	0	0	0	0	0	0	0	0	0
OTU_2075	0	0	0	0	0	0	0	0	0	0	0	0	0	1	0	0	0	0	0	0	0	0	0	0	0	0	0	0	0	0	0	0	0	0	0	0	0	0	0	0	0	0	0	0	0	0	0	0	0
OTU_2076	0	0	0	0	0	0	1	0	0	1	4	0	0	0	0	0	0	2	0	0	0	0	0	0	0	0	4	0	0	0	0	0	0	0	0	0	0	0	0	0	0	0	0	0	0	0	0	0	0
OTU_2077	0	0	0	0	0	1	0	0	0	5	4	0	0	0	0	0	0	0	0	0	0	0	0	0	0	0	4	0	0	0	0	0	0	0	1	0	0	0	0	0	0	3	0	0	0	0	0	0	0
OTU_2079	0	1	0	0	0	0	0	0	0	0	0	0	0	0	0	0	0	0	0	0	0	0	0	0	0	1	0	0	0	0	0	0	0	0	0	0	0	0	0	0	0	0	0	0	0	0	0	0	0
OTU_2080	0	0	0	0	0	0	0	0	0	0	0	0	0	0	0	0	0	0	0	0	0	0	0	3	0	0	0	0	0	0	0	0	0	0	0	0	0	0	0	0	0	0	0	0	0	0	0	0	0
OTU_2081	0	0	0	1	0	0	0	0	0	0	0	0	0	0	0	1	0	0	0	0	0	0	0	0	0	0	0	0	0	0	0	0	0	0	0	0	0	0	0	0	0	0	0	0	0	0	0	0	0
OTU_2082	0	0	0	0	0	0	0	0	0	0	0	0	1	0	0	0	0	0	0	0	0	0	0	0	0	0	0	0	0	0	0	0	0	0	0	0	0	0	0	0	0	0	0	0	0	0	0	0	0
OTU_2083	0	2	1	0	0	0	0	0	0	0	0	0	0	0	0	0	0	0	0	0	0	0	0	0	0	0	0	0	0	0	0	0	0	0	0	0	0	0	0	0	0	0	0	0	0	0	0	0	0
OTU_2084	0	0	0	0	0	0	0	0	0	0	0	0	0	0	0	0	0	0	0	0	0	0	0	5	0	0	1	0	0	0	0	0	0	4	1	0	0	0	0	0	0	0	0	0	0	0	0	0	0
OTU_2085	0	0	0	0	0	0	0	0	0	0	0	0	0	0	0	1	2	0	0	0	0	0	0	0	0	0	0	0	1	0	0	2	0	1	0	0	0	0	0	0	0	0	0	0	0	0	0	0	0
OTU_2086	0	0	0	0	0	0	2	0	0	12	5	0	0	0	0	0	0	1	2	0	0	0	0	6	0	0	0	0	0	2	0	0	0	0	3	0	0	0	0	0	0	0	0	0	0	0	0	0	0
OTU_2087	1	0	0	0	0	0	0	0	0	0	0	0	1	0	0	0	0	0	0	0	0	0	0	0	1	0	0	0	0	0	0	0	0	0	0	0	0	0	0	0	0	0	0	0	0	0	0	0	0
OTU_2089	0	0	0	0	0	0	0	0	0	0	0	0	0	0	0	0	0	0	0	0	0	0	0	1	0	0	18	0	0	0	0	0	0	0	0	0	0	0	0	0	0	0	0	0	0	0	2	0	0
OTU_2090	0	0	0	0	0	0	0	0	0	0	0	0	0	0	0	0	0	0	0	0	0	0	0	0	0	0	0	0	0	2	0	0	0	0	0	0	0	0	0	0	0	0	0	0	0	0	0	0	0
OTU_2091	0	0	0	0	0	0	0	0	0	0	0	0	0	0	0	0	0	0	1	0	0	0	0	0	0	0	0	0	0	0	0	0	0	0	0	0	0	0	0	0	0	0	0	0	0	0	0	0	0
OTU_2092	0	0	0	0	0	0	0	0	0	0	0	0	0	0	0	0	0	0	0	0	0	0	0	1	0	0	2	0	0	0	0	0	0	0	0	0	0	0	0	0	0	0	0	0	0	0	0	0	0
OTU_2093	0	0	0	0	0	0	1	0	0	0	0	0	0	0	0	0	0	0	1	0	0	0	0	0	0	0	0	0	0	0	0	0	0	0	0	0	0	0	0	0	0	0	0	0	0	0	0	0	0
OTU_2094	0	1	0	0	0	0	0	0	0	0	0	0	0	0	0	0	0	0	0	0	0	0	0	0	0	1	0	0	0	0	0	0	0	0	0	0	0	0	0	0	0	0	0	0	0	0	0	0	0
OTU_2096	1	0	0	0	0	0	0	0	0	0	0	0	2	0	0	0	0	0	0	0	0	0	0	0	1	0	0	0	0	0	0	0	0	0	0	0	0	0	0	0	0	0	0	0	0	0	0	0	0
OTU_2097	0	1	0	0	0	0	0	0	0	0	0	0	0	0	0	0	0	0	0	0	0	0	0	0	0	1	0	0	0	0	0	0	0	0	0	0	0	0	0	0	0	0	0	0	0	0	0	0	0
OTU_2098	0	0	0	1	0	0	0	0	0	0	0	0	0	0	0	1	1	0	0	0	0	0	0	0	0	0	0	2	0	0	0	0	0	0	0	0	0	0	0	0	0	0	0	0	0	0	0	0	0
OTU_2101	0	0	0	0	0	0	0	0	0	1	0	0	0	0	3	0	0	0	0	0	0	0	0	0	0	0	0	0	0	0	0	0	0	0	0	0	0	0	0	0	0	0	0	0	0	0	0	0	0
OTU_2103	0	0	0	0	0	0	0	0	0	0	0	0	0	0	0	0	6	1	0	0	0	0	0	0	0	0	0	0	0	0	0	0	0	0	0	0	0	0	0	0	0	0	0	0	0	0	0	0	1
OTU_2104	0	0	0	0	0	0	0	0	0	3	0	0	0	0	0	0	0	0	0	0	0	0	0	3	0	0	1	0	0	0	0	0	0	0	0	0	0	0	0	0	0	0	0	0	0	0	0	0	0
OTU_2105	0	0	0	0	0	0	0	0	0	4	2	0	0	0	0	0	0	0	0	0	0	0	0	2	0	0	3	0	0	0	0	0	0	0	0	0	0	0	0	0	0	0	0	0	0	0	0	0	0
OTU_2106	2	0	0	0	0	0	0	0	0	0	0	0	0	0	0	0	0	0	0	0	0	0	0	0	2	0	0	0	0	0	0	0	0	0	0	0	0	0	0	0	0	0	0	0	0	0	0	0	0
OTU_2107	0	0	0	0	0	0	0	0	0	0	0	0	0	0	0	0	0	0	0	0	0	0	0	0	0	0	0	0	0	0	0	0	0	0	1	0	0	0	0	0	0	0	0	0	0	0	0	0	0
OTU_2110	0	1	0	0	0	0	0	0	0	0	0	0	0	1	0	0	0	0	0	0	0	0	0	0	0	0	0	0	0	0	0	0	0	0	0	0	0	0	0	0	0	0	0	0	0	0	0	0	0
OTU_2111	0	0	0	0	0	3	0	0	0	0	0	0	0	0	0	0	0	0	0	0	0	0	0	0	0	0	0	0	0	0	0	0	0	0	0	0	0	0	0	0	0	0	0	0	0	0	0	0	0
OTU_2112	0	0	0	0	0	0	0	0	0	0	0	0	0	0	0	0	0	0	0	0	0	0	0	0	0	0	0	0	0	0	2	0	1	0	0	0	0	0	2	4	1	0	7	0	0	0	0	0	0
OTU_2113	0	31	0	8	0	0	15	11	1	4	47	0	2	3	2	447	3	1	3	4	16	5	60	12	0	1	0	9	0	6	25	150	75	0	3	70	16765	159	56	61	34	24	35	8	6	0	1	0	163
OTU_2114	0	0	0	0	0	0	0	0	0	0	0	0	0	0	0	0	0	0	0	0	0	0	0	0	0	3	0	0	0	0	0	0	0	0	0	0	0	0	0	0	0	0	0	0	0	0	0	0	0
OTU_2115	0	0	0	0	0	0	0	0	0	0	0	0	0	0	0	0	1	0	0	0	0	0	0	0	0	0	0	0	2	0	0	0	0	0	0	0	0	0	0	0	0	0	0	0	0	0	0	0	0
OTU_2116	0	0	1	0	0	0	0	0	0	0	0	0	0	0	1	0	0	0	0	0	0	0	0	0	0	0	0	0	0	0	0	0	0	0	0	0	0	0	0	0	0	0	0	0	0	0	0	0	0
OTU_2117	0	0	0	0	0	2	1	0	0	0	0	0	0	0	0	0	0	0	0	0	0	0	0	0	0	0	0	0	0	3	0	0	0	0	0	0	0	0	0	0	0	0	0	0	0	0	0	0	0
OTU_2118	0	0	0	0	0	0	0	0	0	3	0	0	0	0	0	0	0	3	0	0	0	0	0	0	0	0	2	0	0	1	0	0	0	0	1	0	0	0	0	0	3	0	0	0	0	0	0	0	0
OTU_2119	0	0	2	1	0	0	2	18	0	8	3	0	0	1	2	1	0	0	0	1	1	17	0	0	0	1	1	0	5	0	0	1	0	0	0	0	0	1	0	0	1	2	4	1	0	0	0	3	1
OTU_2120	0	0	0	0	0	0	0	0	0	0	0	0	0	0	0	0	0	0	0	0	0	0	0	0	0	0	0	0	0	3	0	0	0	0	0	0	0	0	0	0	0	0	0	0	0	0	0	0	0
OTU_2121	0	0	0	0	0	0	0	0	0	0	0	0	0	2	0	0	0	0	0	0	0	0	0	0	0	0	0	0	0	0	0	0	0	0	0	0	0	0	0	0	0	0	0	0	0	0	0	0	0
OTU_2122	0	0	0	0	0	0	0	0	0	0	0	0	0	0	0	0	0	0	0	0	0	0	0	0	0	0	0	0	0	0	0	0	0	0	0	0	0	0	0	0	0	1	0	0	0	0	0	0	0
OTU_2123	0	0	0	0	0	0	0	0	0	0	0	0	0	0	0	0	0	0	0	0	0	0	0	0	0	0	0	0	0	1	0	0	0	0	0	0	0	0	0	0	0	0	0	0	0	0	0	0	0
OTU_2124	70	254	99	159	38	256	53	35	16	87	99	54	63	59	205	61	68	35	28	40	32	35	14	72	302	44	569	74	450	56	85	120	30	59	109	55	61	32	22	571	19	18	180	14	6	9	46	93	44
OTU_2126	0	0	0	1	0	0	0	0	0	0	0	0	0	0	0	0	0	0	0	0	0	0	0	0	0	0	0	0	0	0	0	0	0	0	0	0	0	0	0	0	0	0	0	0	0	0	0	0	0
OTU_2127	0	0	0	0	0	1	1	0	0	0	0	0	0	0	0	0	0	0	0	0	0	0	0	0	0	0	0	0	0	0	0	0	0	0	0	0	0	0	0	0	0	0	0	0	0	0	0	0	0
OTU_2128	0	0	0	0	0	0	0	0	0	0	0	0	0	0	0	0	0	2	0	0	0	0	0	0	0	0	0	0	0	0	0	0	0	0	0	0	0	0	0	0	0	0	0	0	0	0	0	0	0
OTU_2129	0	0	0	0	0	0	1	0	0	0	0	0	0	0	0	0	0	0	3	0	0	0	0	0	0	0	1	0	0	1	0	0	0	0	0	0	0	0	0	0	0	0	0	0	0	0	0	0	0
OTU_2130	0	2	0	0	0	0	0	0	0	0	0	0	0	0	0	0	0	0	0	0	0	0	0	0	0	3	0	0	0	0	2	2	0	0	0	0	0	0	0	0	0	0	0	0	0	0	0	0	0
OTU_2132	0	0	0	0	0	0	0	0	0	0	0	0	0	0	0	0	0	1	0	0	0	0	0	0	0	0	0	0	0	1	0	0	0	0	0	0	0	0	0	0	0	0	0	0	0	0	0	0	0
OTU_2133	0	2	0	0	0	0	0	0	0	0	0	0	0	3	0	0	0	0	0	0	0	0	0	0	0	2	0	0	0	0	0	0	0	0	0	0	0	0	0	0	0	0	0	0	0	0	0	0	0
OTU_2135	0	0	0	3	0	0	0	0	0	0	0	0	0	0	0	1	0	0	0	0	0	0	0	0	0	0	0	1	0	0	0	0	0	0	0	0	0	0	0	0	0	0	0	0	0	0	0	0	0
OTU_2136	0	0	0	0	0	0	0	0	0	0	0	0	0	0	0	0	0	0	0	0	0	0	0	1	0	0	0	0	0	0	0	0	0	0	5	0	0	0	0	0	0	0	0	0	0	0	0	0	0
OTU_2137	0	0	0	0	0	0	0	0	0	3	1	0	0	0	0	0	0	1	0	0	0	0	0	0	0	0	0	0	0	0	0	0	0	0	2	0	0	0	0	0	0	0	0	0	0	0	0	0	0
OTU_2138	0	0	0	0	0	2	0	0	0	0	0	0	0	0	0	0	0	0	2	0	0	0	0	0	0	0	0	0	0	0	0	0	0	0	0	0	0	0	0	0	0	0	0	0	0	0	0	0	0
OTU_2139	0	0	0	0	0	3	1	0	0	0	0	0	0	0	0	0	0	0	0	0	0	0	0	0	0	0	0	0	0	2	0	0	0	0	0	0	0	0	0	0	0	0	0	0	0	0	0	0	0
OTU_2140	3	17	12	20	0	4	6	2	4	1	0	9	6	15	12	4	28	3	22	10	10	1	1	3	6	3	2	4	14	4	17	7	3	5	0	5	0	0	2	4	4	0	19	4	8	2	11	11	4
OTU_2141	0	0	0	0	0	0	0	0	0	0	0	0	0	1	0	0	0	0	0	0	0	0	0	0	0	1	0	0	0	0	0	0	0	0	0	0	0	0	0	0	0	0	0	0	0	0	0	0	0
OTU_2142	0	0	0	0	0	0	0	0	0	0	0	0	0	0	0	0	0	0	0	0	1	0	0	0	0	0	0	0	0	0	0	0	0	0	0	0	0	0	0	4	2	0	0	0	0	0	0	0	0
OTU_2143	0	0	1	0	0	0	0	0	0	0	0	0	0	0	0	0	0	0	0	0	0	0	0	0	0	0	0	0	0	0	0	0	0	0	0	0	0	0	0	0	0	0	0	0	0	0	0	0	0
OTU_2145	0	0	0	0	0	0	0	0	0	0	2	0	0	0	0	0	0	0	0	0	0	0	0	2	0	0	3	0	0	0	0	0	0	0	0	0	0	0	0	0	0	0	0	0	0	0	0	0	0
OTU_2146	0	0	0	0	0	0	0	0	0	0	0	0	0	0	0	0	0	0	0	0	0	0	0	0	0	0	0	2	0	0	0	0	0	0	0	0	0	0	0	0	0	0	0	0	0	0	0	0	0
OTU_2148	0	0	0	0	0	1	0	0	0	0	0	0	0	0	0	0	0	0	0	0	0	0	0	0	0	0	0	0	3	0	0	0	0	0	0	0	0	0	0	0	0	0	0	0	0	0	0	0	0
OTU_2149	0	0	0	0	0	0	0	2	0	0	0	4	0	0	0	0	4	0	0	0	0	0	0	0	0	0	0	0	2	0	0	0	0	0	0	0	0	0	0	1	2	0	0	0	0	0	0	0	0
OTU_2150	0	0	2	0	0	0	0	0	0	0	0	0	0	1	0	0	0	0	0	0	0	0	0	0	0	0	0	0	0	3	0	0	0	0	0	0	0	0	2	0	2	0	0	0	0	0	0	0	0
OTU_2151	0	0	0	0	0	2	1	0	0	0	5	0	0	0	0	0	0	2	2	0	0	0	0	4	0	0	5	0	0	0	0	0	0	0	0	0	0	0	0	0	0	0	0	0	0	0	0	0	0
OTU_2152	0	0	0	0	0	0	0	0	0	0	0	0	0	1	0	0	0	0	0	0	0	0	0	0	0	0	0	0	0	0	0	0	0	0	0	0	0	0	0	0	0	0	0	0	0	0	0	0	0
OTU_2153	0	0	0	0	0	3	1	0	0	0	0	0	0	0	0	0	0	1	0	0	0	0	0	3	0	0	4	0	0	0	0	0	0	0	0	0	0	0	0	0	0	0	0	0	0	0	0	0	0
OTU_2154	2	0	6	4	0	1	1	15	0	13	18	12	2	0	7	1	0	0	0	2	0	0	1	103	35	5	7	1	3	0	1	0	2	17	26	2	2	0	0	0	8	0	2	0	1	3	0	1	0
OTU_2155	0	0	0	0	0	0	2	0	0	0	0	0	0	0	0	0	0	0	0	0	0	0	0	0	0	0	0	0	0	0	0	0	0	0	0	0	0	0	0	0	0	0	0	0	0	0	0	0	0
OTU_2156	0	2	0	0	0	0	0	0	0	0	0	0	0	0	0	0	0	0	0	0	0	0	0	0	0	0	0	0	0	0	0	0	0	0	0	0	0	0	0	0	0	0	0	0	0	0	0	0	0
OTU_2159	0	0	0	0	0	0	0	0	0	1	0	0	0	0	0	0	0	0	0	0	0	0	0	0	0	0	0	0	0	3	0	0	0	0	0	0	0	0	0	0	0	0	0	0	0	0	0	0	0
OTU_2160	0	0	0	0	0	0	0	0	0	0	0	0	0	0	0	0	0	0	0	0	0	0	0	0	0	0	3	0	0	0	0	0	0	0	1	0	0	0	0	0	0	0	0	0	0	0	0	0	0
OTU_2161	0	0	0	0	0	2	0	0	0	0	0	0	0	0	0	0	0	0	0	0	0	0	0	0	0	0	0	0	0	0	0	0	0	0	0	0	0	0	0	0	0	0	0	0	0	0	0	0	0
OTU_2162	28	22	3	0	1	2	11	1	0	2	6	3	7	264	4	6	8	5	4	3	4	2	1	9	6	8	2	1	5	8	3	0	10	6	3	5	3	0	3	2	0	0	8	2	10	7	7	88	12
OTU_2163	0	0	0	0	0	0	1	0	0	0	0	0	0	0	0	0	0	2	0	0	0	0	0	0	0	0	0	0	0	0	0	0	0	0	0	0	0	0	0	0	0	0	0	0	0	0	0	0	0
OTU_2165	0	0	0	0	1	0	0	0	0	0	0	0	0	0	0	0	0	0	0	0	0	0	0	2	0	0	1	0	0	0	0	0	0	1	2	0	0	0	0	0	0	0	0	0	0	0	0	0	0
OTU_2168	0	0	0	0	0	0	0	0	0	0	0	0	0	0	0	2	0	0	0	0	0	0	0	0	0	0	0	0	0	0	0	0	0	0	0	0	0	0	0	0	0	0	0	0	0	0	0	0	0
OTU_2169	0	0	0	0	0	0	1	0	0	2	0	0	0	0	0	0	0	0	2	0	0	0	0	0	0	0	0	0	0	0	0	0	0	0	0	0	0	0	0	0	0	0	0	0	0	0	0	0	0
OTU_2170	0	0	0	0	0	0	0	0	0	0	0	0	0	0	0	0	0	0	0	0	0	0	0	0	0	0	0	0	0	0	0	0	0	0	0	0	0	0	0	0	0	0	0	0	0	0	0	5	1
OTU_2171	0	0	0	0	0	0	0	0	0	0	0	0	0	0	0	0	0	0	0	0	0	0	0	0	0	0	0	0	0	0	0	0	0	0	0	0	0	0	0	0	0	0	0	0	0	0	0	0	0
OTU_2172	0	0	0	0	0	5	4	0	0	8	3	0	0	0	0	0	0	3	0	0	0	0	0	4	0	0	3	0	0	1	0	0	0	0	1	0	0	0	0	0	0	0	0	0	0	0	0	0	0
OTU_2173	0	0	0	0	0	0	0	0	0	0	0	0	0	0	0	0	0	0	0	0	0	0	0	0	0	0	0	0	0	0	0	0	0	0	0	0	0	0	0	0	0	0	0	0	0	0	1	0	0
OTU_2174	0	0	0	0	0	1	3	0	0	0	0	0	0	0	0	0	0	0	0	0	0	0	0	0	0	0	0	0	0	1	0	0	0	0	0	0	0	0	0	0	0	0	0	0	0	0	0	0	0
OTU_2175	0	0	0	0	0	0	0	0	0	0	0	0	0	0	0	0	0	1	1	0	0	0	0	0	0	0	0	0	0	1	0	0	0	0	0	0	0	0	0	0	0	0	0	0	0	0	0	0	0
OTU_2176	0	0	0	0	0	0	0	0	0	0	0	0	0	0	2	0	0	0	0	0	0	0	0	0	0	0	0	0	0	0	0	0	0	0	0	0	0	0	0	0	0	0	0	0	0	0	0	0	0
OTU_2179	0	0	0	0	0	0	0	0	0	0	0	0	0	0	0	0	0	0	0	0	0	0	0	0	0	0	0	0	0	0	0	0	0	0	1	0	0	0	2	0	0	0	0	0	0	0	0	0	0
OTU_2181	0	0	0	0	0	0	0	0	0	0	0	0	0	0	0	0	0	0	0	0	0	0	0	0	0	0	0	0	0	0	0	0	0	0	0	0	0	0	0	0	0	0	0	0	0	0	0	0	0
OTU_2184	0	0	0	1	0	0	0	0	0	0	0	0	0	0	0	1	1	0	0	0	0	0	0	0	0	0	0	0	0	0	0	0	0	0	0	0	0	0	0	0	0	0	0	0	0	0	0	0	0
OTU_2185	0	0	0	0	0	0	0	0	0	0	0	0	0	0	0	0	0	1	0	0	0	0	0	1	0	0	0	0	0	1	0	0	0	0	0	0	0	0	0	0	0	0	0	0	0	0	0	0	0
OTU_2186	0	0	0	0	0	0	0	0	0	0	0	0	0	0	0	0	0	0	0	0	0	0	0	0	0	0	0	0	0	0	0	0	0	0	8	0	0	0	0	0	0	0	0	0	1	0	0	0	0
OTU_2187	0	0	0	0	0	0	0	0	0	0	8	0	0	0	0	0	0	0	0	0	0	0	0	0	0	0	0	0	0	0	0	0	0	0	0	0	0	0	0	0	0	0	0	0	0	0	0	0	0
OTU_2189	0	0	0	0	0	0	0	0	0	0	1	0	0	0	0	0	0	2	0	0	0	0	0	0	0	0	2	0	0	0	0	0	0	0	0	0	0	0	0	0	0	0	0	0	0	0	0	0	0
OTU_2190	0	0	0	0	0	6	6	0	0	0	0	0	0	0	0	0	0	2	3	0	0	0	0	0	0	0	0	0	0	3	0	0	0	0	0	0	0	0	0	0	0	0	0	0	0	0	0	0	0
OTU_2191	0	0	0	0	0	0	0	0	0	0	0	0	0	0	0	0	0	0	0	0	0	0	0	0	0	0	0	0	0	1	0	0	0	0	0	0	0	0	0	0	0	0	0	0	0	0	0	0	0
OTU_2193	0	0	0	0	0	3	2	0	0	8	3	0	0	0	0	0	0	0	2	0	0	0	0	1	0	0	1	0	0	3	0	0	0	0	2	0	0	0	0	0	0	0	0	0	0	0	0	0	0
OTU_2194	0	0	0	0	0	0	0	0	0	0	2	0	0	0	0	0	0	0	1	0	0	0	0	0	0	0	0	0	0	0	0	0	0	0	3	0	0	0	0	0	0	0	0	0	0	0	0	0	0
OTU_2196	0	0	0	0	0	0	0	0	0	1	3	0	0	0	0	0	0	0	0	0	0	0	0	0	0	0	0	0	0	0	0	0	0	0	2	0	0	0	0	0	0	0	0	0	0	0	0	0	0
OTU_2197	0	1	0	0	0	0	2	0	0	5	4	0	0	0	0	0	0	1	1	0	0	0	0	0	0	0	0	0	0	0	0	0	0	0	2	0	0	0	0	0	0	0	0	0	0	0	0	0	0
OTU_2198	0	0	0	1	0	0	0	0	0	0	0	0	0	0	0	1	0	0	0	0	0	0	0	0	0	0	0	0	0	0	0	0	0	0	0	0	0	0	0	0	0	0	0	0	0	0	0	0	0
OTU_2199	0	0	0	0	0	0	0	0	0	3	8	0	0	0	0	0	0	0	3	0	0	0	0	3	0	0	0	0	0	0	0	0	0	0	1	0	0	0	0	0	1	0	0	0	0	0	0	0	0
OTU_2200	0	0	0	0	0	0	2	0	0	0	0	0	0	0	0	0	0	0	1	0	0	0	0	0	0	0	0	0	0	0	0	0	0	0	0	0	0	0	0	0	0	0	0	0	0	0	0	0	0
OTU_2202	0	0	0	0	0	0	0	0	0	0	0	0	0	0	0	0	0	0	0	0	0	0	0	0	0	0	0	0	0	0	0	0	0	10	0	0	0	0	0	0	0	0	0	0	0	0	0	0	0
OTU_2203	0	2	0	0	0	0	0	0	0	0	0	0	0	2	0	0	0	0	0	0	0	0	0	0	0	2	0	0	0	0	0	0	0	0	0	0	0	0	0	0	0	0	0	0	0	0	0	0	0
OTU_2205	0	0	0	0	0	0	0	0	0	0	0	0	0	1	0	0	0	0	0	0	0	0	0	0	0	1	0	0	0	0	0	0	0	0	0	0	0	0	0	0	0	0	0	0	0	0	0	0	0
OTU_2206	0	2	0	0	0	0	0	0	0	0	0	0	0	3	0	0	0	0	0	0	0	0	0	0	0	1	0	0	0	0	0	0	0	0	0	0	0	0	0	0	0	0	0	0	0	0	0	0	0
OTU_2207	0	0	0	0	0	1	0	0	0	0	0	0	0	0	0	0	0	1	0	0	0	0	0	0	0	0	0	0	0	0	0	0	0	0	0	0	0	0	0	0	0	0	0	0	0	0	0	0	0
OTU_2208	1	0	0	0	0	0	0	0	0	0	0	0	2	0	0	0	0	0	0	0	0	0	0	0	1	0	0	0	0	0	0	0	0	0	0	0	0	0	0	0	0	0	0	0	0	0	0	0	0
OTU_2209	0	0	0	0	0	0	1	0	0	0	1	0	0	0	0	0	0	0	0	0	0	0	0	0	0	0	0	0	0	0	0	0	0	0	0	0	0	0	0	0	0	0	0	0	0	0	0	0	0
OTU_2210	0	0	0	0	0	2	0	0	0	0	0	0	0	0	0	0	0	0	1	0	0	0	0	0	0	0	0	0	0	2	0	0	0	0	0	0	0	0	0	0	0	0	0	0	0	0	0	0	0
OTU_2211	0	0	0	0	0	0	0	0	0	0	0	0	0	0	0	0	0	0	0	0	0	0	0	1	0	0	0	0	0	0	0	0	0	0	9	0	0	0	0	0	0	0	0	0	0	0	0	0	0
OTU_2212	0	0	0	0	0	0	0	0	0	3	1	0	0	0	0	0	0	2	1	0	0	0	0	1	0	0	0	0	0	0	0	0	0	0	0	0	0	0	0	0	0	0	0	0	0	0	0	0	0
OTU_2214	0	0	0	0	0	0	0	0	0	0	0	0	0	0	0	0	0	0	0	0	0	0	0	3	0	0	0	1	0	1	0	0	0	0	2	0	0	0	1	0	0	0	0	0	0	0	0	0	0
OTU_2215	0	0	0	0	0	0	0	0	0	0	0	0	0	0	0	0	0	0	0	0	0	0	0	0	0	0	0	0	0	0	0	0	0	0	0	0	1	0	2	0	0	0	0	0	0	0	0	0	1
OTU_2216	0	0	0	0	0	0	0	0	0	0	0	0	0	0	0	0	0	0	0	0	0	0	0	0	0	1	0	0	0	0	0	0	0	0	0	0	0	0	0	0	0	0	0	0	0	0	0	0	0
OTU_2217	0	0	0	0	0	0	0	0	0	0	0	0	0	0	0	0	0	0	0	0	0	0	0	0	0	0	0	0	0	0	0	0	0	0	2	0	0	0	0	0	0	0	0	0	0	0	0	0	0
OTU_2218	0	0	0	0	0	0	0	0	0	3	0	0	0	0	0	0	0	0	0	0	0	0	0	1	0	2	0	0	0	0	0	0	0	0	1	0	0	0	0	0	0	0	0	0	0	0	0	0	0
OTU_2220	0	0	0	1	0	0	0	0	0	0	0	0	0	0	0	1	0	0	0	0	0	0	0	0	0	0	0	1	0	0	0	0	0	0	0	0	0	0	0	0	0	0	0	0	0	0	0	0	0
OTU_2222	0	0	0	0	0	0	0	0	0	0	0	0	0	0	0	0	0	0	0	0	0	0	0	2	0	0	1	0	0	0	0	0	0	0	0	0	0	0	0	0	0	0	0	0	0	0	0	0	0
OTU_2223	0	0	0	0	0	0	0	0	0	0	0	0	0	0	0	0	0	0	0	0	0	0	0	0	0	0	0	0	0	0	0	0	0	0	0	0	1	0	0	0	0	0	0	0	0	0	0	0	2
OTU_2224	0	0	0	0	0	0	2	0	0	3	2	0	0	0	0	0	0	0	3	0	0	0	0	4	0	0	2	0	0	0	0	0	0	0	1	0	0	0	0	0	0	0	0	0	0	0	0	0	0
OTU_2225	0	0	0	0	0	0	0	0	0	0	0	0	0	0	2	0	0	0	0	0	0	0	0	0	0	0	0	0	0	0	0	0	0	0	0	0	0	0	0	0	0	0	0	0	0	0	0	0	0
OTU_2226	0	0	1	0	0	0	0	0	0	0	0	0	0	0	1	0	0	0	0	0	0	0	0	0	0	0	0	0	0	0	0	0	0	0	0	0	0	0	0	0	0	0	0	0	0	0	0	0	0
OTU_2227	0	1	0	0	0	0	0	0	0	0	0	0	0	0	0	0	0	0	0	0	0	0	0	0	0	0	0	0	0	0	0	0	0	0	0	0	0	0	0	0	0	0	0	0	0	0	0	0	0
OTU_2228	0	0	0	0	0	0	0	0	0	0	0	0	0	0	0	2	0	0	0	1	0	0	0	0	0	1	0	3	0	0	0	0	0	0	0	2	1	0	0	0	0	0	1	1	0	0	2	0	2
OTU_2229	0	0	0	1	0	0	0	0	0	0	0	0	0	0	0	0	0	0	0	0	0	0	0	0	0	0	0	1	0	0	0	0	0	0	0	0	0	0	0	0	0	0	0	0	0	0	0	0	0
OTU_2230	0	0	0	0	0	0	0	0	0	0	0	0	0	0	0	0	0	0	0	0	0	0	0	0	0	0	0	0	0	0	0	0	0	0	0	0	0	0	0	0	0	0	0	0	0	0	0	0	1
OTU_2231	1	0	0	0	0	0	0	0	0	0	0	0	0	0	0	0	0	0	0	0	0	0	0	0	1	0	0	0	0	0	0	0	0	0	0	0	0	0	0	0	0	0	0	0	0	0	0	0	0
OTU_2232	0	0	0	0	0	0	0	0	0	0	0	0	0	0	0	0	0	0	0	0	0	0	0	0	0	0	0	0	0	0	0	0	0	0	0	0	0	0	0	0	0	0	0	0	2	0	0	0	0
OTU_2233	0	0	0	0	0	0	1	0	0	2	0	0	0	0	0	0	0	0	1	0	0	0	0	0	0	0	0	0	0	0	0	0	0	0	0	0	0	0	0	0	0	0	0	0	0	0	0	0	0
OTU_2234	0	0	0	0	0	0	1	0	0	0	0	0	0	0	0	0	0	0	0	0	0	0	0	4	0	0	0	0	0	0	0	0	0	0	0	0	0	0	0	0	0	0	0	0	0	0	0	0	0
OTU_2235	0	0	0	0	0	0	0	0	0	0	0	0	0	0	0	0	0	0	1	0	0	0	0	0	0	0	0	0	0	0	0	0	0	0	0	0	0	0	0	0	0	0	0	0	0	0	0	0	0
OTU_2236	0	0	0	0	0	0	0	0	0	0	0	0	0	0	0	0	0	0	0	0	0	0	0	0	0	1	0	0	0	0	0	0	0	0	0	0	0	0	0	0	0	0	0	0	0	0	0	0	0
OTU_2237	0	0	0	0	0	0	0	0	0	0	0	0	0	1	0	0	0	0	0	0	0	0	0	0	0	2	0	0	0	0	0	0	0	0	0	0	0	0	0	0	0	0	0	0	0	0	0	0	0
OTU_2238	0	0	0	0	0	0	2	0	0	2	3	0	0	0	0	0	0	0	0	0	0	0	0	0	0	0	0	0	0	0	0	0	0	0	4	0	0	0	0	0	0	0	0	0	0	0	0	0	0
OTU_2239	0	0	0	0	0	0	0	0	0	0	0	0	0	0	0	0	0	0	0	0	0	0	0	0	0	1	0	0	0	0	0	0	0	0	0	0	0	0	0	0	0	0	0	0	0	0	0	0	0
OTU_2240	0	0	0	0	0	0	0	0	0	1	0	0	0	0	0	0	0	0	0	0	0	0	0	0	0	0	0	0	0	0	0	0	0	0	0	0	0	0	0	0	0	0	0	0	0	0	0	0	0
OTU_2241	0	0	0	0	0	0	0	0	0	0	0	0	1	0	0	0	0	0	0	0	0	0	0	0	1	0	0	0	0	0	0	0	0	0	0	0	0	0	0	0	0	0	0	0	0	0	0	0	0
OTU_2242	0	0	0	0	0	0	0	0	0	0	0	0	0	0	0	0	0	0	0	0	0	0	0	0	0	0	0	0	0	0	0	0	0	0	0	0	1	0	0	0	0	0	0	0	0	0	0	0	3
OTU_2243	0	0	0	0	0	0	0	0	0	0	0	0	1	0	0	0	0	0	0	0	0	0	0	0	0	0	0	0	0	0	0	0	0	0	0	0	0	0	0	0	0	0	0	0	0	0	0	0	0
OTU_2244	0	0	0	0	0	0	0	0	0	0	0	0	0	0	1	0	0	0	0	0	0	0	0	0	0	0	0	0	0	0	0	0	0	0	0	0	0	0	0	0	0	0	0	0	0	0	0	0	0
OTU_2245	0	0	0	0	0	0	0	0	0	0	0	0	0	0	0	0	0	0	0	0	0	0	0	0	0	0	3	0	0	0	0	0	0	0	0	0	0	0	0	0	0	0	0	0	0	0	0	0	0
[truncated: 1,815 more rows]
[truncated: 12 more columns]
